# Supplementary material for: Durable superhydrophobic coatings for prevention of rain attenuation of 5G/weather radomes
Source: Nat Commun. 2023 May 19;14:2862. doi: 10.1038/s41467-023-38678-0 (PMC10198997; doi:10.1038/s41467-023-38678-0)
Supplement: Supplementary file 14 — Source Data [file 41467_2023_38678_MOESM14_ESM.xlsx]

## Sheet: Fig. 1
Fig.1 f				Fig.1 g				Fig.1 h
Wavenumbers / cm-1	%T			Binding Energy (E)	Counts / s			Binding Energy (E)	Counts / s	Counts / s	Counts / s	Counts / s	Counts / s	Counts / s	Counts / s
4000	40.12			1350	86362.4			298.3	772.785	805.846	772.785	801.186	773.051	774.1	775.864
3998	40.11			1349	87226.5			298.2	778.936	806.95	772.785	802.111	773.055	774.119	776.02
3996	40.1			1348	88741.5			298.1	758.876	808.104	772.776	803.073	773.051	774.13	776.179
3994	40.09			1347	86560			298	762.673	809.349	772.796	804.112	773.076	774.17	776.38
3992	40.08			1346	85617.6			297.9	854.758	810.657	772.811	805.198	773.095	774.206	776.591
3990	40.08			1345	85949			297.8	814.658	811.901	772.691	806.205	772.98	774.107	776.682
3988	40.07			1344	85158.9			297.7	789.476	813.282	772.629	807.329	772.923	774.066	776.851
3986	40.06			1343	84139			297.6	736.271	814.784	772.604	808.554	772.903	774.064	777.076
3984	40.05			1342	83653.3			297.5	725.49	816.457	772.658	809.926	772.962	774.14	777.402
3982	40.04			1341	83509.7			297.4	717.035	818.244	772.727	811.387	773.036	774.232	777.77
3980	40.03			1340	84749.9			297.3	754.342	820.153	772.809	812.939	773.124	774.338	778.179
3978	40.02			1339	83285.1			297.2	724.762	822.124	772.836	814.521	773.157	774.389	778.565
3976	40.01			1338	84682.5			297.1	751.785	824.268	772.907	816.239	773.233	774.485	779.032
3974	40			1337	80851.1			297	703.922	826.514	772.938	818.015	773.27	774.541	779.502
3972	39.99			1336	81633.9			296.9	746.146	828.987	773.039	819.968	773.378	774.669	780.091
3970	39.98			1335	81705.3			296.8	750.12	831.572	773.079	821.975	773.424	774.735	780.676
3968	39.97			1334	80631.8			296.7	791.741	834.346	773.113	824.101	773.464	774.796	781.324
3966	39.95			1333	80378.8			296.6	813.493	837.284	773.085	826.302	773.443	774.796	781.999
3964	39.94			1332	79009.9			296.5	757.135	840.453	773.026	828.618	773.39	774.766	782.757
3962	39.93			1331	79523			296.4	746.19	844.026	773.049	831.178	773.421	774.818	783.756
3960	39.91			1330	80756.5			296.3	736.259	848.024	773.089	833.93	773.468	774.888	785.004
3958	39.9			1329	77883.6			296.2	775.762	852.577	773.143	836.888	773.529	774.973	786.616
3956	39.88			1328	79223.5			296.1	800.56	857.824	773.139	839.998	773.533	775.001	788.708
3954	39.87			1327	79050.4			296	819.98	864.096	773.099	843.303	773.501	774.993	791.594
3952	39.86			1326	79520.9			295.9	805.354	871.86	773.03	846.834	773.44	774.958	795.718
3950	39.85			1325	79299.3			295.8	781.176	881.811	772.982	850.665	773.401	774.945	801.748
3948	39.83			1324	78037.8			295.7	815.614	894.826	772.97	854.84	773.397	774.968	810.531
3946	39.82			1323	75129.9			295.6	880.848	911.919	772.908	859.308	773.343	774.941	823.048
3944	39.81			1322	75821.3			295.5	892.825	934.333	772.749	864.061	773.194	774.82	840.504
3942	39.8			1321	76554.6			295.4	917.791	963.542	772.572	869.221	773.027	774.682	864.329
3940	39.79			1320	76330.7			295.3	1050.56	1000.86	772.359	874.822	772.823	774.507	895.785
3938	39.77			1319	76084.1			295.2	1086.21	1047.16	771.949	880.762	772.424	774.138	935.682
3936	39.76			1318	77742.9			295.1	1121	1103.07	771.487	887.264	771.972	773.718	984.58
3934	39.74			1317	76966.3			295	1162.78	1168.21	770.973	894.419	771.469	773.246	1041.99
3932	39.73			1316	75955.1			294.9	1272.59	1241.08	770.397	902.333	770.904	772.714	1106.32
3930	39.71			1315	76105			294.8	1394.49	1318.88	769.658	911.061	770.177	772.021	1174.6
3928	39.69			1314	73744.8			294.7	1389.52	1397.67	768.739	920.787	769.27	771.148	1242.68
3926	39.67			1313	76046.2			294.6	1478.63	1472.69	767.826	931.983	768.369	770.283	1305.54
3924	39.66			1312	76493.2			294.5	1558.17	1538.15	766.78	944.895	767.336	769.287	1356.97
3922	39.64			1311	72946.1			294.4	1542.93	1588.54	765.617	960.069	766.186	768.174	1390.96
3920	39.62			1310	74569.5			294.3	1606.44	1620	764.473	978.375	765.056	767.083	1402.91
3918	39.61			1309	73123.5			294.2	1643.76	1631.47	763.235	1000.68	763.832	765.899	1390.77
3916	39.59			1308	74522.4			294.1	1636.87	1625.93	761.94	1028.35	762.551	764.66	1356.19
3914	39.57			1307	74798.9			294	1583.97	1609.68	760.653	1063.14	761.28	763.431	1303.79
3912	39.55			1306	74555			293.9	1559.94	1590.91	759.442	1107.28	760.085	762.279	1239.59
3910	39.53			1305	72073			293.8	1533.78	1578.28	758.264	1163.35	758.924	761.163	1169.64
3908	39.51			1304	73457.1			293.7	1605.88	1580.23	757.124	1234.41	757.8	760.086	1099.31
3906	39.5			1303	72948.5			293.6	1675.17	1604.31	755.875	1323.83	756.569	758.903	1032.64
3904	39.48			1302	73873.2			293.5	1646.12	1657.19	754.523	1435.28	755.236	757.619	972.629
3902	39.47			1301	74114			293.4	1758.43	1744.39	753.212	1572.58	753.944	756.378	921.129
3900	39.45			1300	72743.4			293.3	1907.39	1869.61	751.734	1738.85	752.485	754.972	878.503
3898	39.44			1299	75234.5			293.2	2038.06	2034.96	750.034	1936.53	750.806	753.347	844.379
3896	39.43			1298	72605.7			293.1	2221.04	2240.98	748.139	2167.11	748.933	751.53	817.825
3894	39.42			1297	74620.5			293	2631.82	2485.92	745.973	2430.09	746.79	749.444	797.511
3892	39.41			1296	73582.1			292.9	2915.13	2765.49	743.199	2722.55	744.039	746.753	781.747
3890	39.39			1295	70363.3			292.8	3118.85	3073.28	740.005	3039.32	740.87	743.645	769.452
3888	39.38			1294	72073.5			292.7	3500.07	3399.55	736.505	3371.78	737.396	740.235	759.665
3886	39.37			1293	72561.3			292.6	3654.13	3730.8	732.441	3707.23	733.358	736.263	751.263
3884	39.35			1292	72448.5			292.5	3992.84	4049.48	728.143	4028.82	729.089	732.062	743.943
3882	39.34			1291	71341.8			292.4	4261.2	4333.27	723.342	4314.64	724.317	727.361	736.982
3880	39.32			1290	70159.3			292.3	4416.13	4557.26	718.138	4540.09	719.144	722.261	730.18
3878	39.31			1289	71722.7			292.2	4665.44	4697.25	712.699	4681.17	713.737	716.929	723.507
3876	39.29			1288	71901.5			292.1	4795.39	4735.33	706.885	4720.1	707.957	711.228	716.699
3874	39.27			1287	72020.5			292	4659.46	4665.7	700.871	4651.15	701.979	705.331	709.855
3872	39.25			1286	71243.9			291.9	4424.85	4496.85	695.049	4482.85	696.193	699.63	703.321
3870	39.23			1285	72186.3			291.8	4264.1	4248.2	689.563	4234.66	690.746	694.27	697.213
3868	39.21			1284	70182.6			291.7	4055.16	3944.3	684.306	3931.14	685.53	689.144	691.405
3866	39.19			1283	70496.4			291.6	3652.53	3609.4	679.347	3596.55	680.615	684.324	685.954
3864	39.17			1282	69099.5			291.5	3296.31	3264.76	674.974	3252.17	676.288	680.094	681.139
3862	39.16			1281	68173.1			291.4	2941.15	2926.63	671.119	2914.24	672.48	676.388	676.883
3860	39.15			1280	70474.9			291.3	2637.91	2606.88	667.78	2594.65	669.192	673.205	673.182
3858	39.14			1279	71584			291.2	2439.98	2313.58	664.882	2301.46	666.348	670.471	669.954
3856	39.12			1278	72519.9			291.1	2086.94	2051.22	662.271	2039.17	663.794	668.03	667.043
3854	39.11			1277	71352.8			291	1855.21	1822.29	660.176	1810.27	661.759	666.113	664.672
3852	39.1			1276	69879.9			290.9	1629.71	1626.64	658.418	1614.63	660.066	664.543	662.662
3850	39.09			1275	68752.8			290.8	1494.51	1462.7	656.99	1450.65	658.707	663.31	661.001
3848	39.07			1274	69666.6			290.7	1292.05	1327.62	655.758	1315.51	657.55	662.284	659.556
3846	39.06			1273	68909.6			290.6	1175.9	1218.03	654.822	1205.81	656.696	661.563	658.423
3844	39.05			1272	70788			290.5	1097.25	1130.14	654.056	1117.79	656.02	661.023	657.475
3842	39.03			1271	70996.1			290.4	937.311	1060.24	653.404	1047.71	655.47	660.609	656.654
3840	39.02			1270	69358.8			290.3	946.383	1005.03	652.986	992.295	655.169	660.442	656.079
3838	39			1269	70206.7			290.2	985.682	961.271	652.555	948.284	654.874	660.274	655.502
3836	38.98			1268	70182.4			290.1	886.327	926.362	652.065	913.07	654.548	660.062	654.876
3834	38.96			1267	69751			290	871.617	898.458	651.72	884.797	654.405	660.01	654.405
3832	38.94			1266	69707.6			289.9	862.337	875.815	651.397	861.709	654.336	659.996	653.963
3830	38.92			1265	70312.2			289.8	825.21	857.192	651.086	842.544	654.352	660.013	653.542
3828	38.9			1264	70297.4			289.7	838.035	841.724	650.83	826.408	654.522	660.102	653.182
3826	38.89			1263	70365.5			289.6	803.565	828.673	650.555	812.524	654.811	660.193	652.81
3824	38.87			1262	69553.5			289.5	807.231	817.662	650.33	800.463	655.338	660.356	652.493
3822	38.86			1261	70943.6			289.4	770.992	808.334	650.099	789.804	656.113	660.538	652.176
3820	38.85			1260	70504.2			289.3	786.823	800.571	649.921	780.34	657.279	660.798	651.918
3818	38.84			1259	70327			289.2	772.777	794.212	649.72	771.801	658.869	661.062	651.64
3816	38.82			1258	68166.8			289.1	877.179	789.29	649.539	764.079	661.064	661.378	651.387
3814	38.81			1257	69194.8			289	827.551	785.693	649.204	756.89	663.859	661.573	650.984
3812	38.8			1256	69991.9			288.9	775.954	783.768	648.942	750.373	667.687	661.876	650.657
3810	38.79			1255	71264.7			288.8	811.669	783.694	648.755	744.458	672.797	662.294	650.409
3808	38.77			1254	70651.9			288.7	809.712	785.574	648.515	738.959	679.346	662.703	650.111
3806	38.76			1253	69562.5			288.6	724.414	789.748	648.278	733.879	687.723	663.162	649.819
3804	38.75			1252	69738.3			288.5	769.944	796.67	648.166	729.297	698.418	663.798	649.655
3802	38.73			1251	72140.6			288.4	789.696	806.517	647.987	724.985	711.643	664.424	649.427
3800	38.72			1250	71473.8			288.3	790.792	819.729	647.779	720.947	727.862	665.085	649.171
3798	38.71			1249	71282			288.2	822.289	836.742	647.568	717.184	747.533	665.813	648.916
3796	38.7			1248	69792			288.1	822.165	857.933	647.311	713.623	771.054	666.573	648.616
3794	38.69			1247	71013.2			288	871.645	883.727	647.054	710.288	798.863	667.42	648.318
3792	38.68			1246	70380			287.9	884.106	914.383	646.724	707.088	831.227	668.29	647.949
3790	38.67			1245	70445.7			287.8	936.959	950.198	646.375	704.057	868.452	669.25	647.563
3788	38.66			1244	71873.7			287.7	1001.9	991.23	645.947	701.122	910.596	670.253	647.1
3786	38.64			1243	70639.5			287.6	1031.41	1037.47	645.424	698.249	957.648	671.297	646.543
3784	38.63			1242	69766.1			287.5	1080.43	1088.75	644.856	695.477	1009.45	672.452	645.942
3782	38.61			1241	69663			287.4	1242.17	1144.67	644.215	692.766	1065.57	673.71	645.271
3780	38.6			1240	69729.9			287.3	1233.33	1204.45	643.336	689.94	1125.23	674.928	644.362
3778	38.58			1239	69162.6			287.2	1318.45	1267.49	642.468	687.239	1187.8	676.387	643.465
3776	38.56			1238	69324.1			287.1	1383.31	1332.65	641.474	684.517	1252.12	677.983	642.444
3774	38.54			1237	70506.1			287	1397.13	1398.7	640.383	681.796	1316.94	679.785	641.327
3772	38.52			1236	70399.9			286.9	1373.48	1464.34	639.27	679.142	1380.9	681.919	640.188
3770	38.49			1235	71026.2			286.8	1561.42	1528.09	638.19	676.606	1442.47	684.498	639.084
3768	38.47			1234	71816.5			286.7	1575.59	1588.07	636.832	673.87	1499.71	687.285	637.703
3766	38.45			1233	72918.7			286.6	1695.78	1643.02	635.451	671.183	1551.25	690.637	636.3
3764	38.43			1232	72304.5			286.5	1666.78	1691.32	633.891	668.384	1595.36	694.531	634.719
3762	38.41			1231	72485.5			286.4	1688.12	1731.94	632.372	665.689	1630.81	699.38	633.179
3760	38.38			1230	73184.3			286.3	1770.98	1763.9	630.819	663.019	1656.33	705.407	631.606
3758	38.36			1229	72245.6			286.2	1713.95	1786.65	629.142	660.281	1670.89	712.988	629.91
3756	38.33			1228	71247.5			286.1	1737.09	1800.59	627.547	657.674	1674.17	723.086	628.296
3754	38.3			1227	70270.1			286	1794.28	1806.6	625.915	655.08	1665.85	736.769	626.646
3752	38.28			1226	71334.5			285.9	1763.84	1806.7	624.196	652.444	1646.13	755.805	624.91
3750	38.25			1225	70911.5			285.8	1777.54	1804.28	622.52	649.893	1615.75	782.981	623.217
3748	38.22			1224	70151.7			285.7	1766.07	1803.9	620.821	647.359	1575.64	821.864	621.503
3746	38.2			1223	72737.4			285.6	1799.1	1811.47	619.137	644.877	1527.05	877.155	619.803
3744	38.18			1222	70921.4			285.5	1879.12	1833.76	617.401	642.379	1471.38	954.145	618.052
3742	38.15			1221	70139.9			285.4	1947.16	1877.74	615.545	639.794	1410.17	1058.23	616.182
3740	38.13			1220	68836.7			285.3	2039.81	1949.6	613.587	637.137	1345.07	1193.95	614.209
3738	38.1			1219	68592.9			285.2	2065.41	2053.16	611.489	634.371	1277.69	1363.47	612.098
3736	38.07			1218	67275.5			285.1	2262.99	2188.56	609.351	631.592	1209.64	1565.43	609.947
3734	38.04			1217	65901			285	2331.32	2350.04	606.918	628.546	1142.1	1792.64	607.501
3732	38.01			1216	67420.5			284.9	2434.63	2525.11	604.382	625.421	1076.5	2031.38	604.953
3730	37.98			1215	66769.7			284.8	2643.73	2692.22	601.69	622.164	1013.82	2259.06	602.249
3728	37.95			1214	66693.7			284.7	2818.38	2820.5	598.687	618.617	954.731	2443.98	599.234
3726	37.92			1213	65363.9			284.6	2811.17	2875.19	595.422	614.831	899.83	2550.84	595.958
3724	37.89			1212	65060.4			284.5	2790.37	2830.88	592.163	611.07	849.773	2553.84	592.688
3722	37.86			1211	65335.5			284.4	2770.15	2686.16	588.93	607.355	804.748	2451.41	589.444
3720	37.82			1210	63195.6			284.3	2577.74	2464.84	585.721	603.682	764.748	2267.35	586.226
3718	37.79			1209	61767.5			284.2	2243.42	2202.32	582.791	600.305	729.882	2037.22	583.286
3716	37.76			1208	63919.8			284.1	1967.38	1930.73	580.349	597.432	700.073	1793.44	580.834
3714	37.72			1207	63820.8			284	1622.75	1673.3	578.309	594.977	674.895	1559.57	578.784
3712	37.68			1206	62931			283.9	1372.63	1444.55	576.773	593.041	654.045	1350.54	577.239
3710	37.64			1205	63355.7			283.8	1249.08	1251.52	575.602	591.485	636.953	1173.83	576.06
3708	37.6			1204	63410.2			283.7	1110.9	1095.72	574.611	590.122	623	1031.37	575.061
3706	37.56			1203	65549.6			283.6	945.186	974.757	573.823	588.974	611.775	921.212	574.264
3704	37.52			1202	62673.9			283.5	822.141	883.982	573.277	588.08	602.926	839.096	573.709
3702	37.48			1201	61262.1			283.4	842.533	817.555	572.91	587.379	596.026	779.547	573.335
3700	37.44			1200	62582.4			283.3	787.119	769.524	572.514	586.658	590.541	736.935	572.931
3698	37.41			1199	63061.1			283.2	740.468	734.984	572.198	586.029	586.302	706.639	572.608
3696	37.37			1198	64026.1			283.1	728.123	709.898	571.951	585.479	583.056	684.862	572.353
3694	37.33			1197	62749.1			283	668.752	691.263	571.721	584.956	580.553	668.802	572.116
3692	37.29			1196	63569.1			282.9	649.68	677.079	571.578	584.529	578.697	656.621	571.967
3690	37.25			1195	63966.7			282.8	656.995	665.904	571.463	584.139	577.298	647.011	571.845
3688	37.21			1194	64051.9			282.7	631.941	656.804	571.338	583.747	576.213	639.144	571.713
3686	37.17			1193	64176.7			282.6	641.625	649.243	571.249	583.4	575.405	632.566	571.617
3684	37.13			1192	63066.9			282.5	664.454	642.797	571.145	583.047	574.762	626.916	571.508
3682	37.09			1191	62000.2			282.4	587.151	637.195	571.008	582.667	574.216	621.971	571.364
3680	37.05			1190	62931			282.3	635.274	632.409	570.984	582.409	573.879	617.739	571.335
3678	37.01			1189	63892.8			282.2	637.979	628.127	570.889	582.086	573.54	613.935	571.234
3676	36.97			1188	62475.5			282.1	619.112	624.316	570.791	581.766	573.246	610.546	571.13
3674	36.93			1187	63335.9			282	669.24	620.935	570.72	581.48	573.016	607.544	571.054
3672	36.88			1186	62844.8			281.9	651.369	617.82	570.575	581.127	572.738	604.776	570.903
3670	36.84			1185	62488.3			281.8	693.365	615.024	570.456	580.805	572.505	602.302	570.779
3668	36.8			1184	62241.4			281.7	619.856	612.419	570.275	580.428	572.225	599.999	570.593
3666	36.76			1183	64069.2			281.6	658.523	610.141	570.202	580.164	572.063	598.006	570.515
3664	36.73			1182	63194.5			281.5	712.241	607.998	570.072	579.848	571.852	596.135	570.381
3662	36.69			1181	62537.3			281.4	708.904	605.945	569.863	579.458	571.569	594.341	570.167
3660	36.65			1180	63507.6			281.3	646.054	604.046	569.659	579.078	571.296	592.691	569.958
3658	36.61			1179	63835			281.2	630.216	602.372	569.546	578.794	571.12	591.257	569.841
3656	36.57			1178	63152.7			281.1	592.393	600.84	569.457	578.539	570.97	589.955	569.747
3654	36.54			1177	63347.6			281	572.569	599.469	569.423	578.343	570.88	588.807	569.709
3652	36.5			1176	62929.1			280.9	628.864	598.223	569.419	578.181	570.822	587.776	569.7
3650	36.46			1175	62558.3			280.8	585.53	596.98	569.331	577.94	570.685	586.741	569.609
3648	36.43			1174	64436.8			280.7	660.276	595.878	569.308	577.766	570.613	585.841	569.581
3646	36.39			1173	63617.4			280.6	688.731	594.737	569.174	577.487	570.434	584.895	569.443
3644	36.36			1172	62023.1			280.5	677.083	593.619	568.998	577.169	570.216	583.964	569.263
3642	36.33			1171	62353.8			280.4	681.781	592.575	568.839	576.872	570.016	583.104	569.1
3640	36.3			1170	63459.6			280.3	686.587	591.578	568.673	576.571	569.811	582.284	568.931
3638	36.27			1169	63396.8			280.2	656.23	590.623	568.499	576.266	569.601	581.501	568.754
3636	36.24			1168	64179.2			280.1	598.888	589.757	568.37	576.008	569.437	580.802	568.621
3634	36.2			1167	63804.5			280	589.504	589.016	568.325	575.838	569.358	580.223	568.573
3632	36.17			1166	63703.7			279.9	576.619	588.327	568.294	575.685	569.295	579.692	568.538
3630	36.14			1165	65141.9			279.8	618.183	587.693	568.282	575.554	569.252	579.211	568.523
3628	36.1			1164	64273.8			279.7	618.643	587.03	568.209	575.364	569.15	578.696	568.446
3626	36.07			1163	64616.4			279.6	621.897	586.396	568.135	575.177	569.048	578.207	568.368
3624	36.04			1162	64659.2			279.5	628.107	585.786	568.055	574.986	568.942	577.737	568.286
3622	36.01			1161	64944.4			279.4	614.234	585.192	567.967	574.79	568.828	577.28	568.195
3620	35.98			1160	62875.8			279.3	567.899	584.642	567.899	574.616	568.736	576.864	568.124
3618	35.95			1159	64332.5
3616	35.91			1158	64041.4
3614	35.88			1157	64341.2
3612	35.84			1156	64015.7
3610	35.81			1155	63072.3
3608	35.77			1154	64272.6
3606	35.74			1153	63579
3604	35.71			1152	64291.7
3602	35.68			1151	65637.8
3600	35.65			1150	66307.3
3598	35.62			1149	64278.9
3596	35.59			1148	64489.1
3594	35.56			1147	65370.4
3592	35.53			1146	64988.8
3590	35.5			1145	63550.5
3588	35.47			1144	65098.2
3586	35.44			1143	65066.2
3584	35.41			1142	64265.6
3582	35.37			1141	62702.1
3580	35.34			1140	63487.7
3578	35.3			1139	64479.7
3576	35.26			1138	64300
3574	35.23			1137	67166.6
3572	35.19			1136	66035.6
3570	35.16			1135	64939.8
3568	35.12			1134	64268.4
3566	35.08			1133	65660.3
3564	35.04			1132	65374.6
3562	35			1131	65013.2
3560	34.96			1130	64567.9
3558	34.92			1129	64750
3556	34.88			1128	65569.9
3554	34.84			1127	63536.5
3552	34.8			1126	65076
3550	34.76			1125	64434.1
3548	34.72			1124	65450.2
3546	34.69			1123	65313.6
3544	34.65			1122	65218.7
3542	34.61			1121	62359.9
3540	34.57			1120	63232.3
3538	34.54			1119	63523.6
3536	34.5			1118	64462.6
3534	34.46			1117	63678
3532	34.42			1116	64123.2
3530	34.38			1115	65432.1
3528	34.34			1114	65917.3
3526	34.31			1113	66156.3
3524	34.27			1112	64593.6
3522	34.24			1111	65893.3
3520	34.2			1110	66169.3
3518	34.16			1109	65630.8
3516	34.13			1108	65867.9
3514	34.09			1107	65352.4
3512	34.06			1106	64483.1
3510	34.03			1105	64849.3
3508	33.99			1104	66405.1
3506	33.96			1103	64994.4
3504	33.93			1102	66231.3
3502	33.89			1101	66353.7
3500	33.86			1100	66025.1
3498	33.82			1099	67122.4
3496	33.79			1098	65264.7
3494	33.76			1097	65957.8
3492	33.72			1096	66002.3
3490	33.69			1095	65456.7
3488	33.65			1094	65116
3486	33.62			1093	67070.7
3484	33.59			1092	66756.6
3482	33.55			1091	66805.3
3480	33.52			1090	66782.7
3478	33.49			1089	66633.3
3476	33.46			1088	66576.7
3474	33.42			1087	66277.8
3472	33.39			1086	67181.1
3470	33.36			1085	66064.4
3468	33.33			1084	66793.6
3466	33.29			1083	67792.9
3464	33.26			1082	67761
3462	33.24			1081	66575.1
3460	33.21			1080	66874.1
3458	33.19			1079	65976.4
3456	33.16			1078	67354.9
3454	33.14			1077	66691.7
3452	33.12			1076	66894.4
3450	33.09			1075	68710.4
3448	33.07			1074	66500.5
3446	33.06			1073	66545.5
3444	33.04			1072	67217.3
3442	33.02			1071	67368.3
3440	33.01			1070	65876.4
3438	32.99			1069	68195.8
3436	32.98			1068	67985
3434	32.96			1067	67810.9
3432	32.95			1066	69244.5
3430	32.94			1065	65523.9
3428	32.93			1064	66113.1
3426	32.92			1063	67916.7
3424	32.91			1062	68482
3422	32.9			1061	68155
3420	32.89			1060	68187.3
3418	32.89			1059	68895.7
3416	32.88			1058	69480.3
3414	32.88			1057	68113.4
3412	32.88			1056	68760.5
3410	32.87			1055	68028.6
3408	32.87			1054	68379.2
3406	32.86			1053	67387.1
3404	32.86			1052	67152.8
3402	32.85			1051	67135
3400	32.85			1050	67510.4
3398	32.85			1049	68118.9
3396	32.85			1048	68931.8
3394	32.85			1047	67755.1
3392	32.85			1046	68781.8
3390	32.85			1045	68911.6
3388	32.85			1044	69476.8
3386	32.85			1043	68891
3384	32.86			1042	68359.9
3382	32.86			1041	69022.6
3380	32.87			1040	68787.7
3378	32.88			1039	67422.4
3376	32.88			1038	66922.5
3374	32.89			1037	68443.5
3372	32.9			1036	69872.6
3370	32.91			1035	68678.2
3368	32.92			1034	67651.1
3366	32.93			1033	69213.7
3364	32.94			1032	69611.7
3362	32.95			1031	68696.2
3360	32.96			1030	67378
3358	32.97			1029	69416.4
3356	32.99			1028	69352.8
3354	33			1027	69411.6
3352	33.01			1026	71405.7
3350	33.02			1025	68904.7
3348	33.03			1024	69437.1
3346	33.04			1023	68271.9
3344	33.05			1022	70334.3
3342	33.06			1021	70538
3340	33.06			1020	70440
3338	33.07			1019	70364
3336	33.08			1018	69697.3
3334	33.09			1017	71317.7
3332	33.1			1016	69816.6
3330	33.1			1015	67762.5
3328	33.11			1014	68876.6
3326	33.12			1013	68773.5
3324	33.12			1012	67797.6
3322	33.13			1011	69208.1
3320	33.13			1010	70022.1
3318	33.14			1009	68265.1
3316	33.14			1008	67711.5
3314	33.15			1007	69930.3
3312	33.15			1006	70294.6
3310	33.16			1005	70947.5
3308	33.16			1004	71323.7
3306	33.16			1003	73129.5
3304	33.16			1002	71775.1
3302	33.16			1001	71249.6
3300	33.16			1000	70494.5
3298	33.16			999	69931.4
3296	33.16			998	68976.5
3294	33.16			997	67845.7
3292	33.15			996	66676.9
3290	33.15			995	67048.2
3288	33.15			994	66935.1
3286	33.14			993	66220.7
3284	33.14			992	66325.7
3282	33.14			991	64019.1
3280	33.13			990	62019.4
3278	33.13			989	65185.8
3276	33.12			988	63550.9
3274	33.12			987	64137.1
3272	33.12			986	66561.2
3270	33.11			985	70413.8
3268	33.11			984	70860.8
3266	33.11			983	74127.4
3264	33.1			982	74908.4
3262	33.1			981	76681.4
3260	33.09			980	74946.6
3258	33.09			979	74243.8
3256	33.09			978	69551
3254	33.09			977	68450.8
3252	33.08			976	66385.9
3250	33.08			975	65695
3248	33.08			974	63419.2
3246	33.08			973	63304.8
3244	33.07			972	61533.9
3242	33.07			971	61151.9
3240	33.07			970	60947.3
3238	33.06			969	59530.1
3236	33.06			968	59192
3234	33.06			967	58247.3
3232	33.06			966	57718.3
3230	33.05			965	58296
3228	33.05			964	58450.1
3226	33.04			963	59490.6
3224	33.04			962	59275.8
3222	33.04			961	59191.7
3220	33.04			960	58910.2
3218	33.03			959	60807.4
3216	33.03			958	59278.3
3214	33.02			957	58973.5
3212	33.02			956	59300
3210	33.01			955	59741.7
3208	33.01			954	60212.3
3206	33.01			953	59280.5
3204	33.01			952	58517.7
3202	33.01			951	59667
3200	33.01			950	59934.7
3198	33			949	60004.7
3196	33			948	58989.9
3194	33			947	58678.8
3192	33			946	59533.1
3190	33			945	58995.6
3188	32.99			944	58909.6
3186	32.99			943	59194.4
3184	32.99			942	59007.8
3182	32.98			941	60660
3180	32.97			940	60977.1
3178	32.97			939	59623.5
3176	32.96			938	60433.1
3174	32.95			937	62720.6
3172	32.95			936	62016.5
3170	32.94			935	61537.2
3168	32.93			934	60896.3
3166	32.93			933	62266.4
3164	32.92			932	61035.4
3162	32.92			931	61842.3
3160	32.91			930	60873.7
3158	32.91			929	61844.8
3156	32.91			928	61406.9
3154	32.9			927	61687.2
3152	32.9			926	62116.7
3150	32.89			925	61706.3
3148	32.88			924	62585.2
3146	32.87			923	61940.8
3144	32.86			922	62283.6
3142	32.86			921	61322.8
3140	32.85			920	61877.5
3138	32.84			919	62625.3
3136	32.83			918	62231.2
3134	32.82			917	63791.8
3132	32.81			916	64370.5
3130	32.79			915	63867.7
3128	32.78			914	63515.6
3126	32.76			913	61927.5
3124	32.74			912	61652.1
3122	32.71			911	63362.1
3120	32.67			910	63758.9
3118	32.63			909	64968.9
3116	32.59			908	66230.6
3114	32.54			907	64793.2
3112	32.49			906	64435.5
3110	32.44			905	64579.1
3108	32.39			904	64375
3106	32.34			903	66033.4
3104	32.29			902	65995.7
3102	32.24			901	66025.4
3100	32.19			900	65000
3098	32.12			899	64096
3096	32.05			898	64147.3
3094	31.97			897	65689.5
3092	31.88			896	66392.6
3090	31.79			895	66226.5
3088	31.7			894	68237.5
3086	31.62			893	67560.3
3084	31.55			892	68516.4
3082	31.49			891	68052.4
3080	31.44			890	68838.5
3078	31.4			889	68418.2
3076	31.36			888	70367.8
3074	31.31			887	70720.6
3072	31.26			886	71688.5
3070	31.2			885	74040.3
3068	31.13			884	74739.2
3066	31.07			883	75787.8
3064	31.02			882	75450.9
3062	30.98			881	75525.5
3060	30.97			880	74732.5
3058	30.98			879	74235.9
3056	31			878	72599.9
3054	31.03			877	74936.9
3052	31.06			876	72097.7
3050	31.08			875	73093.7
3048	31.08			874	73013.7
3046	31.04			873	72300
3044	30.97			872	72966.8
3042	30.86			871	72261.3
3040	30.71			870	71920.6
3038	30.54			869	73161.7
3036	30.35			868	74095.5
3034	30.18			867	76861.1
3032	30.02			866	81270.4
3030	29.9			865	86237.1
3028	29.83			864	88500.1
3026	29.82			863	91986.8
3024	29.86			862	91962
3022	29.95			861	90773
3020	30.06			860	90268.8
3018	30.18			859	86382
3016	30.3			858	82727.8
3014	30.4			857	82256.4
3012	30.46			856	83472.5
3010	30.49			855	82357
3008	30.48			854	80899.8
3006	30.44			853	77932.7
3004	30.37			852	75115.8
3002	30.29			851	73337.9
3000	30.19			850	74363.3
2998	30.07			849	73911
2996	29.94			848	72272.3
2994	29.79			847	70825.3
2992	29.62			846	71747.2
2990	29.42			845	71961.3
2988	29.19			844	76776.6
2986	28.94			843	79097.4
2984	28.65			842	80533.2
2982	28.33			841	84633.1
2980	27.99			840	91855.5
2978	27.62			839	103018
2976	27.24			838	115237
2974	26.85			837	124841
2972	26.48			836	136589
2970	26.12			835	142534
2968	25.8			834	138164
2966	25.52			833	127107
2964	25.29			832	116631
2962	25.1			831	106747
2960	24.95			830	97404.5
2958	24.84			829	91492
2956	24.74			828	84764.1
2954	24.64			827	78459.6
2952	24.53			826	68712.8
2950	24.39			825	62046.4
2948	24.22			824	57731.7
2946	24.01			823	54866.8
2944	23.77			822	54207.6
2942	23.51			821	51695.6
2940	23.23			820	50413.4
2938	22.95			819	50801.7
2936	22.68			818	48571.1
2934	22.43			817	48176.6
2932	22.23			816	49501
2930	22.07			815	48908
2928	21.96			814	48229.6
2926	21.91			813	47268.8
2924	21.91			812	47629.9
2922	21.97			811	46028.6
2920	22.08			810	47628.3
2918	22.24			809	47270.3
2916	22.43			808	47239.2
2914	22.64			807	48739.8
2912	22.88			806	47924.3
2910	23.12			805	47200.5
2908	23.37			804	47390.6
2906	23.63			803	46727.3
2904	23.89			802	47817.8
2902	24.15			801	48043.3
2900	24.41			800	48683.8
2898	24.67			799	46607.8
2896	24.92			798	48320.9
2894	25.17			797	48293.9
2892	25.41			796	48582.4
2890	25.62			795	49226.5
2888	25.81			794	48064.6
2886	25.96			793	48931.2
2884	26.08			792	48804.6
2882	26.15			791	48324.5
2880	26.18			790	49169.4
2878	26.16			789	49813.1
2876	26.1			788	50245.5
2874	26			787	48950.7
2872	25.86			786	49289.5
2870	25.69			785	49687.2
2868	25.48			784	49215.9
2866	25.24			783	49232.4
2864	24.99			782	49182.1
2862	24.73			781	50720
2860	24.5			780	50436.2
2858	24.32			779	49718.4
2856	24.21			778	49341.5
2854	24.19			777	48963.3
2852	24.29			776	47969
2850	24.5			775	50333.2
2848	24.83			774	50213.3
2846	25.27			773	48690
2844	25.79			772	49332.8
2842	26.37			771	50552.6
2840	26.98			770	49514.7
2838	27.6			769	50960.6
2836	28.2			768	50462.5
2834	28.75			767	51963.3
2832	29.26			766	51112.7
2830	29.71			765	50812
2828	30.11			764	51453.9
2826	30.44			763	52771.9
2824	30.73			762	51963.1
2822	30.97			761	50685.8
2820	31.18			760	50384.1
2818	31.36			759	52482.2
2816	31.52			758	52195.1
2814	31.66			757	51603.4
2812	31.78			756	51111.3
2810	31.89			755	54239.8
2808	32			754	50739.4
2806	32.1			753	52084.7
2804	32.19			752	53293.2
2802	32.27			751	54040.9
2800	32.35			750	54760.6
2798	32.43			749	52423.9
2796	32.5			748	53473.1
2794	32.57			747	53253.8
2792	32.63			746	53341.5
2790	32.69			745	53081.4
2788	32.75			744	52363.1
2786	32.8			743	53003.2
2784	32.85			742	54379.4
2782	32.89			741	55153
2780	32.93			740	53836.9
2778	32.97			739	55127.3
2776	33.01			738	55688.7
2774	33.04			737	55057.1
2772	33.07			736	53558.2
2770	33.09			735	53704.6
2768	33.11			734	54958.2
2766	33.12			733	55164.8
2764	33.13			732	54168.3
2762	33.14			731	53792.6
2760	33.14			730	54602.9
2758	33.14			729	53369.5
2756	33.14			728	53127.7
2754	33.14			727	53132
2752	33.13			726	55178.3
2750	33.12			725	56472.2
2748	33.11			724	56786
2746	33.09			723	56822.5
2744	33.07			722	61555.3
2742	33.06			721	61902.1
2740	33.04			720	61650.9
2738	33.02			719	61283.5
2736	33			718	62718.1
2734	32.98			717	61387
2732	32.96			716	60067.1
2730	32.95			715	60138.4
2728	32.94			714	59993.3
2726	32.94			713	60018.3
2724	32.94			712	60363.7
2722	32.94			711	60176.4
2720	32.94			710	59624.2
2718	32.95			709	58592.2
2716	32.95			708	55716.3
2714	32.95			707	53775.6
2712	32.95			706	51662.3
2710	32.95			705	50266.1
2708	32.95			704	51016.4
2706	32.95			703	46998.4
2704	32.94			702	44848
2702	32.93			701	42413
2700	32.92			700	40559.7
2698	32.91			699	38598.2
2696	32.89			698	36589.3
2694	32.88			697	35813.2
2692	32.86			696	33420.6
2690	32.85			695	33322.6
2688	32.84			694	34273.6
2686	32.83			693	38949.2
2684	32.82			692	57405.8
2682	32.81			691	141885
2680	32.81			690	325805
2678	32.81			689	418823
2676	32.81			688	283422
2674	32.81			687	120167
2672	32.82			686	54010.1
2670	32.83			685	38130.2
2668	32.83			684	35019.7
2666	32.84			683	32357.5
2664	32.85			682	31489.2
2662	32.86			681	31582.9
2660	32.87			680	31152
2658	32.87			679	29698
2656	32.88			678	29847.1
2654	32.88			677	30246.2
2652	32.88			676	30078.4
2650	32.89			675	30465.5
2648	32.89			674	29487.1
2646	32.89			673	29892.6
2644	32.89			672	29795.6
2642	32.89			671	29247.9
2640	32.89			670	29127.3
2638	32.89			669	29775.9
2636	32.88			668	31750.3
2634	32.88			667	30521.5
2632	32.88			666	31148.7
2630	32.88			665	31156.9
2628	32.88			664	30657.1
2626	32.88			663	30476.7
2624	32.88			662	31123.1
2622	32.88			661	30320.1
2620	32.88			660	28868.1
2618	32.88			659	29470
2616	32.88			658	29334.8
2614	32.88			657	30590.3
2612	32.87			656	29823.1
2610	32.87			655	29907.4
2608	32.87			654	30894.3
2606	32.87			653	31135.6
2604	32.87			652	30682.4
2602	32.87			651	30175.2
2600	32.87			650	29876.2
2598	32.87			649	30024.1
2596	32.88			648	30423.3
2594	32.88			647	30755.7
2592	32.89			646	31126
2590	32.89			645	30635.3
2588	32.9			644	30753.5
2586	32.9			643	31160.3
2584	32.91			642	31606.7
2582	32.92			641	30883.4
2580	32.92			640	31784.7
2578	32.93			639	30338.4
2576	32.94			638	31438.1
2574	32.95			637	31317.7
2572	32.95			636	30990.2
2570	32.96			635	31526.9
2568	32.97			634	31203.1
2566	32.97			633	32067.6
2564	32.98			632	31833.4
2562	32.98			631	31149.7
2560	32.98			630	31345.4
2558	32.98			629	31461.6
2556	32.98			628	31563.3
2554	32.98			627	31473.7
2552	32.98			626	30364.9
2550	32.98			625	31862.7
2548	32.98			624	31483.6
2546	32.98			623	32639.6
2544	32.98			622	31259.1
2542	32.97			621	30783.4
2540	32.97			620	32495.1
2538	32.97			619	33126.3
2536	32.97			618	32444.6
2534	32.97			617	32317.9
2532	32.97			616	31488.8
2530	32.97			615	32751.8
2528	32.97			614	31852.1
2526	32.97			613	32227.6
2524	32.97			612	31658.6
2522	32.97			611	32321.3
2520	32.97			610	30810.5
2518	32.97			609	29817.9
2516	32.97			608	31391.1
2514	32.96			607	32271.3
2512	32.96			606	31959.8
2510	32.96			605	31890.4
2508	32.96			604	31758.5
2506	32.95			603	31838.5
2504	32.95			602	31444.8
2502	32.95			601	31354.6
2500	32.95			600	32307.9
2498	32.94			599	31295.3
2496	32.94			598	31463.5
2494	32.94			597	31371.4
2492	32.93			596	30538.9
2490	32.93			595	31813.4
2488	32.92			594	32225.7
2486	32.92			593	31127.8
2484	32.92			592	30380.7
2482	32.91			591	32198.3
2480	32.91			590	31640.7
2478	32.9			589	31729.8
2476	32.9			588	30727.1
2474	32.9			587	32046.6
2472	32.89			586	31950.6
2470	32.89			585	33467.8
2468	32.89			584	33019.5
2466	32.88			583	32028
2464	32.88			582	32136.6
2462	32.87			581	33047.2
2460	32.87			580	31687.9
2458	32.86			579	32060.3
2456	32.85			578	32105.4
2454	32.85			577	31264.3
2452	32.84			576	30417
2450	32.83			575	31966.4
2448	32.82			574	30746.3
2446	32.81			573	30768.1
2444	32.8			572	30404.9
2442	32.8			571	29955.3
2440	32.79			570	29384.5
2438	32.78			569	30406.8
2436	32.77			568	28364.7
2434	32.76			567	28679.6
2432	32.75			566	28870.6
2430	32.75			565	29902.1
2428	32.74			564	30836.2
2426	32.73			563	32485.6
2424	32.72			562	32984.7
2422	32.71			561	33551.6
2420	32.71			560	33983.2
2418	32.7			559	34664.3
2416	32.69			558	34893.5
2414	32.68			557	35960.1
2412	32.67			556	36467.5
2410	32.67			555	34495.9
2408	32.66			554	33520.4
2406	32.65			553	32197.2
2404	32.64			552	28781.9
2402	32.64			551	27874.2
2400	32.63			550	26254
2398	32.62			549	25756.6
2396	32.62			548	24776.9
2394	32.62			547	22219.8
2392	32.62			546	21606
2390	32.62			545	19334.5
2388	32.62			544	17916.1
2386	32.62			543	15325.7
2384	32.61			542	14398.9
2382	32.61			541	14057.7
2380	32.6			540	13307.5
2378	32.6			539	13588.2
2376	32.6			538	13725.4
2374	32.59			537	15616.1
2372	32.59			536	28058.6
2370	32.59			535	71457.3
2368	32.58			534	129492
2366	32.58			533	123576
2364	32.57			532	62334.5
2362	32.57			531	27144.3
2360	32.56			530	17192
2358	32.56			529	14846.2
2356	32.56			528	14191
2354	32.55			527	14290.4
2352	32.54			526	13265.4
2350	32.53			525	12727.4
2348	32.52			524	13107.9
2346	32.5			523	12419.4
2344	32.49			522	12376.2
2342	32.48			521	12073.1
2340	32.48			520	12719.6
2338	32.48			519	13018.2
2336	32.48			518	12655.2
2334	32.48			517	12301
2332	32.48			516	12460.6
2330	32.49			515	12320.1
2328	32.49			514	12604.4
2326	32.48			513	12373.1
2324	32.48			512	12468.6
2322	32.48			511	12139.9
2320	32.47			510	12948.1
2318	32.47			509	11992.6
2316	32.46			508	13230
2314	32.46			507	12862.8
2312	32.46			506	13006
2310	32.46			505	13095.1
2308	32.45			504	13019.9
2306	32.45			503	12150.9
2304	32.45			502	12367.7
2302	32.44			501	12459.8
2300	32.44			500	11784.4
2298	32.43			499	12229
2296	32.43			498	13054.2
2294	32.43			497	14023.4
2292	32.42			496	13206
2290	32.42			495	13027.6
2288	32.42			494	11989.6
2286	32.42			493	12464
2284	32.42			492	12591.6
2282	32.41			491	13021.6
2280	32.41			490	12377.1
2278	32.41			489	12028.1
2276	32.41			488	12383.7
2274	32.41			487	12790.6
2272	32.4			486	12983.3
2270	32.4			485	12945
2268	32.4			484	12774.5
2266	32.39			483	12291.3
2264	32.39			482	12920.7
2262	32.39			481	13244.2
2260	32.39			480	12843.5
2258	32.38			479	12418.2
2256	32.38			478	13134.9
2254	32.38			477	13237.4
2252	32.37			476	12503.9
2250	32.37			475	12728.9
2248	32.37			474	12831.3
2246	32.36			473	12317
2244	32.36			472	12597.1
2242	32.36			471	13045.7
2240	32.36			470	12061.5
2238	32.36			469	12127.5
2236	32.36			468	13901.2
2234	32.36			467	13295.8
2232	32.35			466	12613.1
2230	32.35			465	12084.9
2228	32.35			464	12819.8
2226	32.35			463	12978
2224	32.34			462	13753.6
2222	32.34			461	13436.5
2220	32.34			460	13111.1
2218	32.33			459	12982.3
2216	32.33			458	12642.3
2214	32.33			457	13326.8
2212	32.32			456	12122.9
2210	32.32			455	13520.1
2208	32.32			454	13994
2206	32.32			453	13367.2
2204	32.31			452	13344.3
2202	32.31			451	14176.6
2200	32.31			450	13425.9
2198	32.31			449	13113.2
2196	32.31			448	13090.2
2194	32.3			447	12961.1
2192	32.3			446	13318.1
2190	32.3			445	12985.2
2188	32.29			444	13757.1
2186	32.29			443	13167.2
2184	32.29			442	13213
2182	32.28			441	13068.1
2180	32.28			440	13759
2178	32.28			439	13339.8
2176	32.27			438	12499.1
2174	32.27			437	12487.8
2172	32.26			436	13614.2
2170	32.26			435	13281.3
2168	32.26			434	13422
2166	32.25			433	13002.6
2164	32.25			432	12349.2
2162	32.24			431	12228.6
2160	32.24			430	12688.7
2158	32.23			429	12722
2156	32.22			428	12992
2154	32.22			427	12580.2
2152	32.21			426	12742.6
2150	32.21			425	13326.6
2148	32.21			424	13649.9
2146	32.2			423	12846.5
2144	32.2			422	13170.2
2142	32.2			421	13492.1
2140	32.2			420	13972
2138	32.2			419	13998
2136	32.2			418	13905.6
2134	32.2			417	13661.3
2132	32.2			416	14327.8
2130	32.2			415	13807.9
2128	32.2			414	13204.4
2126	32.2			413	14130.4
2124	32.19			412	13878.3
2122	32.19			411	13619.1
2120	32.19			410	13967.1
2118	32.19			409	13201.3
2116	32.18			408	13065.9
2114	32.18			407	13008.1
2112	32.18			406	14150.5
2110	32.17			405	12951.8
2108	32.16			404	13569.8
2106	32.16			403	13862.5
2104	32.15			402	13348.3
2102	32.15			401	13509.4
2100	32.14			400	13753
2098	32.14			399	14353
2096	32.14			398	13257.6
2094	32.13			397	13311
2092	32.12			396	13460.2
2090	32.12			395	13879.6
2088	32.11			394	14414.6
2086	32.11			393	13543.8
2084	32.1			392	12944.7
2082	32.09			391	13538.8
2080	32.09			390	13698.1
2078	32.08			389	13676.2
2076	32.07			388	13946.3
2074	32.07			387	13932.3
2072	32.06			386	13772.5
2070	32.05			385	13515.1
2068	32.04			384	13322.2
2066	32.03			383	14036.4
2064	32.02			382	14185.3
2062	32.01			381	14206.1
2060	32			380	13776.2
2058	31.99			379	13314.3
2056	31.98			378	14367.6
2054	31.97			377	13876.7
2052	31.96			376	14653.4
2050	31.95			375	14201.5
2048	31.94			374	13837.9
2046	31.93			373	14427.4
2044	31.92			372	14021.9
2042	31.91			371	14386.2
2040	31.9			370	12680.7
2038	31.89			369	13154.1
2036	31.88			368	13910.4
2034	31.87			367	14174.8
2032	31.86			366	14642.6
2030	31.85			365	14053.8
2028	31.85			364	14547.3
2026	31.84			363	14774.3
2024	31.84			362	13794.6
2022	31.83			361	14383.8
2020	31.83			360	14781.1
2018	31.82			359	14237.4
2016	31.82			358	14198.8
2014	31.81			357	14579.7
2012	31.8			356	14581.7
2010	31.8			355	14671.6
2008	31.79			354	14512.5
2006	31.78			353	14695.1
2004	31.78			352	13317.5
2002	31.78			351	14338.2
2000	31.77			350	14286.3
1998	31.77			349	15152.7
1996	31.76			348	15446.1
1994	31.76			347	14828.5
1992	31.75			346	15902.9
1990	31.74			345	14564.3
1988	31.73			344	14533.1
1986	31.72			343	14586
1984	31.7			342	15246.3
1982	31.69			341	15277
1980	31.68			340	15130.6
1978	31.67			339	14634.6
1976	31.66			338	14592.3
1974	31.65			337	15084.8
1972	31.64			336	15069.6
1970	31.62			335	15136.8
1968	31.6			334	15356
1966	31.58			333	15818.5
1964	31.55			332	15204.8
1962	31.53			331	15177.1
1960	31.5			330	14647
1958	31.47			329	14856.9
1956	31.45			328	15145.1
1954	31.43			327	14447.7
1952	31.41			326	15938.2
1950	31.39			325	15492.1
1948	31.38			324	15026.9
1946	31.37			323	15788.8
1944	31.37			322	15194.8
1942	31.37			321	15286.8
1940	31.38			320	15772.8
1938	31.39			319	15821.4
1936	31.41			318	15981
1934	31.44			317	15853.6
1932	31.46			316	16125.9
1930	31.49			315	16004.1
1928	31.52			314	16070.9
1926	31.54			313	15635.1
1924	31.56			312	15006.8
1922	31.57			311	15711.1
1920	31.58			310	14999.9
1918	31.58			309	14510.4
1916	31.57			308	14420.8
1914	31.57			307	14731.5
1912	31.56			306	14324.9
1910	31.55			305	14416.8
1908	31.53			304	13276.6
1906	31.51			303	14499.1
1904	31.49			302	13260.9
1902	31.47			301	11742
1900	31.44			300	11376.2
1898	31.42			299	11250.3
1896	31.39			298	10768.1
1894	31.36			297	10167.9
1892	31.33			296	11348.2
1890	31.29			295	17080.2
1888	31.26			294	22552.7
1886	31.23			293	38017.8
1884	31.19			292	48439.5
1882	31.17			291	36485.2
1880	31.15			290	18395.1
1878	31.14			289	11321.3
1876	31.13			288	13149.7
1874	31.13			287	18945.9
1872	31.14			286	24845.8
1870	31.15			285	28872.3
1868	31.16			284	24153.8
1866	31.18			283	14843.7
1864	31.2			282	9599
1862	31.22			281	8541.98
1860	31.24			280	7885.93
1858	31.27			279	8195.64
1856	31.29			278	8581.07
1854	31.31			277	7994.62
1852	31.34			276	8323.61
1850	31.36			275	8544.8
1848	31.37			274	8432.61
1846	31.39			273	8112.73
1844	31.4			272	8506.38
1842	31.4			271	8152.08
1840	31.41			270	8821.21
1838	31.41			269	8149.18
1836	31.41			268	8325.57
1834	31.41			267	8215.99
1832	31.4			266	8445.92
1830	31.4			265	8263.67
1828	31.4			264	8253.32
1826	31.39			263	8743.4
1824	31.38			262	8438.06
1822	31.37			261	8527.99
1820	31.36			260	8567.39
1818	31.35			259	8377.29
1816	31.33			258	8506.28
1814	31.32			257	8633.23
1812	31.31			256	8745.4
1810	31.3			255	8938.04
1808	31.29			254	8405.2
1806	31.29			253	8877.55
1804	31.28			252	8795.82
1802	31.29			251	8341.96
1800	31.29			250	8904.14
1798	31.31			249	8547.38
1796	31.32			248	8349.84
1794	31.34			247	8261.92
1792	31.36			246	9051.04
1790	31.38			245	8319.11
1788	31.4			244	8882.85
1786	31.41			243	8694.14
1784	31.42			242	8431.71
1782	31.43			241	8722.31
1780	31.43			240	8389.46
1778	31.43			239	8759.08
1776	31.42			238	8742.9
1774	31.41			237	9048.08
1772	31.39			236	9043.86
1770	31.38			235	8945.06
1768	31.36			234	9101.74
1766	31.35			233	8838.96
1764	31.33			232	8814.07
1762	31.33			231	8891.38
1760	31.32			230	8525.37
1758	31.32			229	8876.49
1756	31.32			228	8554.42
1754	31.31			227	9084.55
1752	31.3			226	9251.82
1750	31.28			225	8871.49
1748	31.27			224	8903.04
1746	31.25			223	8419.13
1744	31.22			222	9047.22
1742	31.21			221	9756.18
1740	31.19			220	9048.9
1738	31.18			219	9371.77
1736	31.17			218	9108.48
1734	31.16			217	8570.07
1732	31.16			216	8717.31
1730	31.15			215	8772.69
1728	31.14			214	8893.56
1726	31.14			213	9537.94
1724	31.13			212	8770.07
1722	31.13			211	8878.05
1720	31.11			210	8988.02
1718	31.1			209	9434.03
1716	31.08			208	9923.17
1714	31.05			207	9413.17
1712	31.01			206	9607.94
1710	30.98			205	9214.31
1708	30.95			204	9365.53
1706	30.92			203	9447.76
1704	30.91			202	9331.25
1702	30.89			201	9613.57
1700	30.88			200	10402.3
1698	30.88			199	9281.25
1696	30.87			198	9686.65
1694	30.85			197	9953.94
1692	30.83			196	9163.97
1690	30.79			195	9536.43
1688	30.74			194	9394.32
1686	30.67			193	8828.07
1684	30.57			192	10035.1
1682	30.47			191	9614.87
1680	30.35			190	9069.51
1678	30.23			189	8862.04
1676	30.11			188	9205.4
1674	29.99			187	9305.78
1672	29.88			186	9645.56
1670	29.79			185	9724.31
1668	29.71			184	9678.55
1666	29.64			183	10507.2
1664	29.58			182	9520.39
1662	29.54			181	10228.5
1660	29.5			180	10403.5
1658	29.47			179	10954.7
1656	29.45			178	10650.9
1654	29.43			177	10697.1
1652	29.42			176	10685.1
1650	29.41			175	10297.8
1648	29.4			174	10264.1
1646	29.4			173	10094.6
1644	29.41			172	9512.44
1642	29.44			171	9425.55
1640	29.47			170	9395.88
1638	29.51			169	8865.99
1636	29.56			168	8077.95
1634	29.61			167	7789.74
1632	29.67			166	7839.04
1630	29.73			165	7164.03
1628	29.78			164	6988.9
1626	29.84			163	6913.43
1624	29.88			162	6507.86
1622	29.91			161	6915.31
1620	29.92			160	7604.3
1618	29.91			159	8082.07
1616	29.88			158	11143.3
1614	29.82			157	17551.1
1612	29.74			156	26580.8
1610	29.65			155	28999.6
1608	29.57			154	22332.4
1606	29.51			153	13573.1
1604	29.49			152	9304.92
1602	29.49			151	8445.08
1600	29.54			150	7216.75
1598	29.62			149	6818.27
1596	29.72			148	6590.18
1594	29.84			147	6747.88
1592	29.96			146	6341.06
1590	30.07			145	6525.09
1588	30.17			144	6425.07
1586	30.25			143	6303.76
1584	30.32			142	6264.91
1582	30.38			141	6219.55
1580	30.44			140	6463.67
1578	30.48			139	6134.87
1576	30.52			138	6072.23
1574	30.55			137	6116.71
1572	30.57			136	6199.22
1570	30.58			135	6278.31
1568	30.58			134	5636.51
1566	30.58			133	6379.39
1564	30.57			132	6778.55
1562	30.57			131	6851.42
1560	30.56			130	6878.81
1558	30.55			129	7132.45
1556	30.54			128	7113.85
1554	30.53			127	6911.54
1552	30.52			126	7139.8
1550	30.51			125	7055.22
1548	30.49			124	6685.79
1546	30.48			123	6121.37
1544	30.47			122	5984.99
1542	30.46			121	5701.06
1540	30.45			120	5395.3
1538	30.43			119	5789.24
1536	30.41			118	5393.7
1534	30.4			117	4886.45
1532	30.38			116	4626.79
1530	30.37			115	4140.92
1528	30.35			114	4090.66
1526	30.33			113	3995.76
1524	30.3			112	3294.82
1522	30.26			111	3116.77
1520	30.2			110	3170.73
1518	30.13			109	3530.73
1516	30.05			108	3144.72
1514	29.94			107	5691.08
1512	29.81			106	13976.2
1510	29.63			105	25714.6
1508	29.42			104	27774
1506	29.16			103	16211.1
1504	28.88			102	7235.67
1502	28.59			101	3902.28
1500	28.31			100	2928.81
1498	28.07			99	2899.34
1496	27.89			98	3678.93
1494	27.79			97	3046.1
1492	27.75			96	3039.38
1490	27.78			95	2891.84
1488	27.83			94	3061.48
1486	27.87			93	2986.07
1484	27.86			92	2891.24
1482	27.75			91	2676.01
1480	27.53			90	3008.92
1478	27.19			89	3145.5
1476	26.73			88	2929.11
1474	26.18			87	2962.12
1472	25.6			86	3147.08
1470	25.01			85	3086.27
1468	24.46			84	3261.2
1466	24			83	3215.63
1464	23.63			82	3013.67
1462	23.38			81	3631.71
1460	23.24			80	3492.78
1458	23.2			79	3266.37
1456	23.27			78	3347.92
1454	23.43			77	3315.27
1452	23.66			76	3718.13
1450	23.95			75	3366.73
1448	24.29			74	3381.19
1446	24.66			73	2821.27
1444	25.07			72	3249.32
1442	25.5			71	3121.85
1440	25.95			70	3422.39
1438	26.4			69	3235.31
1436	26.85			68	3243.96
1434	27.27			67	3771.33
1432	27.65			66	3620.01
1430	27.98			65	3357.82
1428	28.26			64	3495.94
1426	28.48			63	3517.87
1424	28.65			62	3543.78
1422	28.78			61	3865.69
1420	28.87			60	3847.72
1418	28.93			59	3352.8
1416	28.97			58	3439.74
1414	28.99			57	3701.44
1412	29			56	3735.61
1410	29			55	3648.48
1408	28.99			54	3487.56
1406	28.97			53	3574.13
1404	28.92			52	3541.5
1402	28.86			51	3633.17
1400	28.75			50	3141.82
1398	28.61			49	3377.57
1396	28.43			48	3641.9
1394	28.19			47	3035.19
1392	27.91			46	3414.57
1390	27.58			45	3199.44
1388	27.23			44	2828.13
1386	26.87			43	2925.43
1384	26.51			42	3135.65
1382	26.18			41	2919.57
1380	25.9			40	3429.61
1378	25.67			39	4201.36
1376	25.5			38	5461.02
1374	25.39			37	7779.07
1372	25.34			36	10025.2
1370	25.34			35	11400.5
1368	25.36			34	10411.3
1366	25.41			33	8709.18
1364	25.47			32	6058.66
1362	25.53			31	3853.14
1360	25.58			30	2871.01
1358	25.62			29	3802.86
1356	25.65			28	4196.38
1354	25.67			27	5453.2
1352	25.68			26	5551.04
1350	25.67			25	4118.71
1348	25.65			24	2562.87
1346	25.6			23	1666.31
1344	25.53			22	2165.27
1342	25.43			21	2109.56
1340	25.3			20	2191.66
1338	25.16			19	2142
1336	24.99			18	2015.15
1334	24.83			17	2764.83
1332	24.66			16	3549.82
1330	24.5			15	3571.49
1328	24.36			14	3120.33
1326	24.23			13	3657.36
1324	24.12			12	4251.64
1322	24.02			11	4446.56
1320	23.92			10	3413.63
1318	23.84			9	2304.78
1316	23.75			8	1714.87
1314	23.66			7	1194.38
1312	23.56			6	549.9
1310	23.45			5	230.232
1308	23.32			4	81.7527
1306	23.18			3	33.5134
1304	23.01			2	14.6859
1302	22.82			1	0
1300	22.61			0	0
1298	22.39			-1	0
1296	22.14			-2	0
1294	21.88			-3	0
1292	21.59			-4	1.16046
1290	21.28			-5	18.8475
1288	20.95			-6	0
1286	20.59			-7	0
1284	20.19			-8	0
1282	19.76			-9	0
1280	19.28			-10	0
1278	18.76
1276	18.2
1274	17.57
1272	16.9
1270	16.18
1268	15.41
1266	14.61
1264	13.81
1262	13
1260	12.22
1258	11.48
1256	10.8
1254	10.17
1252	9.62
1250	9.15
1248	8.75
1246	8.42
1244	8.16
1242	7.95
1240	7.78
1238	7.65
1236	7.54
1234	7.44
1232	7.34
1230	7.24
1228	7.13
1226	7.01
1224	6.88
1222	6.74
1220	6.6
1218	6.47
1216	6.35
1214	6.27
1212	6.23
1210	6.22
1208	6.27
1206	6.36
1204	6.5
1202	6.68
1200	6.89
1198	7.11
1196	7.34
1194	7.55
1192	7.74
1190	7.9
1188	8.01
1186	8.09
1184	8.14
1182	8.16
1180	8.15
1178	8.11
1176	8.04
1174	7.95
1172	7.83
1170	7.68
1168	7.51
1166	7.33
1164	7.12
1162	6.91
1160	6.7
1158	6.49
1156	6.31
1154	6.16
1152	6.05
1150	5.98
1148	5.95
1146	5.94
1144	5.95
1142	5.96
1140	5.97
1138	5.96
1136	5.94
1134	5.89
1132	5.83
1130	5.75
1128	5.66
1126	5.54
1124	5.42
1122	5.29
1120	5.17
1118	5.06
1116	4.96
1114	4.87
1112	4.8
1110	4.76
1108	4.73
1106	4.72
1104	4.74
1102	4.78
1100	4.84
1098	4.91
1096	4.99
1094	5.09
1092	5.18
1090	5.29
1088	5.4
1086	5.52
1084	5.66
1082	5.8
1080	5.95
1078	6.11
1076	6.28
1074	6.47
1072	6.69
1070	6.92
1068	7.19
1066	7.48
1064	7.79
1062	8.12
1060	8.48
1058	8.87
1056	9.29
1054	9.74
1052	10.22
1050	10.73
1048	11.26
1046	11.8
1044	12.36
1042	12.92
1040	13.49
1038	14.07
1036	14.67
1034	15.28
1032	15.91
1030	16.58
1028	17.27
1026	18.01
1024	18.79
1022	19.6
1020	20.46
1018	21.35
1016	22.26
1014	23.17
1012	24.09
1010	24.99
1008	25.86
1006	26.69
1004	27.48
1002	28.2
1000	28.87
998	29.46
996	29.97
994	30.4
992	30.75
990	31.02
988	31.22
986	31.35
984	31.42
982	31.45
980	31.45
978	31.43
976	31.41
974	31.38
972	31.37
970	31.38
968	31.41
966	31.46
964	31.54
962	31.65
960	31.79
958	31.96
956	32.18
954	32.43
952	32.71
950	33
948	33.3
946	33.58
944	33.85
942	34.09
940	34.3
938	34.48
936	34.66
934	34.82
932	34.98
930	35.15
928	35.32
926	35.48
924	35.63
922	35.75
920	35.84
918	35.88
916	35.87
914	35.81
912	35.72
910	35.61
908	35.5
906	35.43
904	35.41
902	35.47
900	35.6
898	35.8
896	36.06
894	36.36
892	36.68
890	37
888	37.28
886	37.53
884	37.73
882	37.87
880	37.97
878	38.02
876	38.04
874	38.04
872	38.04
870	38.03
868	38.02
866	38.01
864	38
862	37.96
860	37.89
858	37.79
856	37.66
854	37.47
852	37.24
850	36.95
848	36.62
846	36.24
844	35.83
842	35.4
840	34.94
838	34.48
836	34.03
834	33.57
832	33.14
830	32.72
828	32.32
826	31.96
824	31.63
822	31.35
820	31.11
818	30.92
816	30.77
814	30.66
812	30.6
810	30.59
808	30.62
806	30.68
804	30.79
802	30.92
800	31.06
798	31.21
796	31.35
794	31.48
792	31.59
790	31.68
788	31.76
786	31.82
784	31.88
782	31.92
780	31.96
778	31.97
776	31.96
774	31.91
772	31.84
770	31.73
768	31.59
766	31.43
764	31.27
762	31.13
760	31
758	30.92
756	30.88
754	30.89
752	30.96
750	31.09
748	31.29
746	31.56
744	31.88
742	32.25
740	32.62
738	32.99
736	33.31
734	33.57
732	33.75
730	33.87
728	33.91
726	33.91
724	33.85
722	33.75
720	33.57
718	33.28
716	32.82
714	32.18
712	31.32
710	30.27
708	29.09
706	27.88
704	26.78
702	25.9
700	25.39
698	25.3
696	25.68
694	26.48
692	27.63
690	28.99
688	30.44
686	31.84
684	33.1
682	34.15
680	34.96
678	35.52
676	35.87
674	36.01
672	36
670	35.86
668	35.63
666	35.36
664	35.1
662	34.88
660	34.75
658	34.72
656	34.81
654	35.02
652	35.34
650	35.75
648	36.22
646	36.72
644	37.23
642	37.72
640	38.18
638	38.59
636	38.95
634	39.26
632	39.51
630	39.72
628	39.88
626	40
624	40.08
622	40.14
620	40.18
618	40.21
616	40.23
614	40.25
612	40.26
610	40.26
608	40.26
606	40.25
604	40.24
602	40.23
600	40.22
598	40.2
596	40.19
594	40.18
592	40.15
590	40.12
588	40.07
586	40
584	39.91
582	39.8
580	39.67
578	39.51
576	39.34
574	39.14
572	38.93
570	38.72
568	38.52
566	38.33
564	38.19
562	38.09
560	38.05
558	38.06
556	38.12
554	38.21
552	38.33
550	38.44
548	38.53
546	38.59
544	38.62
542	38.63
540	38.63
538	38.66
536	38.74
534	38.89
532	39.13
530	39.44
528	39.85
526	40.33
524	40.89
522	41.52
520	42.18
518	42.85
516	43.49
514	44.04
512	44.46
510	44.73
508	44.83
506	44.75
504	44.52
502	44.15
500	43.66
498	43.07
496	42.4
494	41.69
492	40.95
490	40.21
488	39.51
486	38.85
484	38.27
482	37.78
480	37.39
478	37.11
476	36.98
474	37.01
472	37.23
470	37.66
468	38.34
466	39.27
464	40.45
462	41.91
460	43.63
458	45.64
456	47.93
454	50.49

## Sheet: Fig. 2
Fig.2 d
Time	CA					mean	SD	SA					mean	SD
0s	165	165.3	165.5	165.2	165.1	165.22	0.172047	1	1	1	1	1	1	0
30s	165	165.1	165	165	165.4	165.1	0.154919	1	1	1	1	1	1	0
60s	164.7	164.9	164.5	164.7	165	164.76	0.174356	1	1	1	1	1	1	0
90s	165	164.3	165	164.7	164.1	164.62	0.365513	1	1	1	1	1	1	0
120s	164	164	164.2	165	165	164.44	0.463033	1	1	1	1	1	1	0
Fig.2 e
Time	CA					mean	SD	SA					mean	SD
0h	165.1	165.3	165.7	165.5	165	165.32	0.256125	1	1	1	1	1	1	0
4h	164.7	164.9	165.1	165	165	164.94	0.135647	1	1	1	1	1	1	0
8h	165	164.9	164.9	164.1	164.9	164.76	0.332265	1	1	1	1	1	1	0
12h	165.3	164.1	165	164.7	164.7	164.76	0.397995	1	1	1	1	1	1	0
20h	163.9	163.7	165	163.9	163.9	164.08	0.466476	1	1	1	1	1	1	0

## Sheet: Fig. 3
Fig.3 a
Abrasion cycles	CA					mean	SD	SA					mean	SD
0	165	165.3	165.3	165.7	165	165.26	0.257682	1	1	1	1	1	1	0
10	164.7	164.7	164.3	164.6	165	164.66	0.224499	1	1	1	1	1	1	0
50	165	163.2	163.5	166	165.2	164.58	1.06283	1	1	1	1	1	1	0
100	160.7	162.1	162.5	162.3	164.1	162.34	1.0837	4.3	1	1	3.2	3.8	2.66	1.39943
200	158.3	160	162	160.1	160.3	160.14	1.17405	5	2.5	4.3	5	6.4	4.64	1.26902
300	156.4	160	159.8	159.9	163.3	159.88	2.18303	8.1	10.3	6.7	7.3	5	7.48	1.73943
Fig.3 b
Abrasion cycles	CA					mean	SD	SA					mean	SD
0	165.1	165.3	165.3	165.5	165.3	165.3	0.126491	1	1	1	1	1	1	0
10	163.8	164	163.8	164.2	164.2	164	0.178885	1	1	1	1	1	1	0
20	164	164.5	163.5	164	164	164	0.316228	1	1	1	1	1	1	0
30	164	164.2	163.7	164	164.1	164	0.167332	1	1	1	1	1	1	0
40	163.9	164	163.8	164.2	164.1	164	0.141421	1	1	1	1	1	1	0
50	161.7	159.3	162	161.3	160.7	161	0.954987	4.8	6.3	4.6	4.8	3.5	4.8	0.892188
Fig.3 c
Peeling cycles	CA					mean	SD	SA					mean	SD
0	165	165.3	165.5	165.2	165.1	165.22	0.172047	1	1	1	1	1	1	0
10	164.7	164.5	164.5	164.6	165.2	164.7	0.260768	1	1	1	1	1	1	0
25	164.9	164.2	164.5	164.5	164.3	164.48	0.24	1	1	1	1	1	1	0
50	162.3	161.8	159.1	164	159.6	161.36	1.80289	6.5	8.1	4.6	6	6	6.24	1.12534
75	154.8	159.5	156.5	156.9	156	156.74	1.54997	12.5	9.7	9.7	6.9	10.2	9.8	1.78213
Fig.3 f
Binding energy / keV	counts
-0.2	0
-0.19	0
-0.18	0
-0.17	0
-0.16	0
-0.15	0
-0.14	0
-0.13	0
-0.12	0
-0.11	0
-0.1	1
-0.09	0
-0.08	4
-0.07	6
-0.06	24
-0.05	71
-0.04	143
-0.03	257
-0.02	464
-0.01	727
0	1004
0.01	1249
0.02	1527
0.03	1842
0.04	2009
0.05	2093
0.06	1932
0.07	1558
0.08	1120
0.09	684
0.1	379
0.11	188
0.12	79
0.13	38
0.14	27
0.15	23
0.16	27
0.17	32
0.18	48
0.19	92
0.2	133
0.21	237
0.22	407
0.23	598
0.24	797
0.25	1066
0.26	1238
0.27	1367
0.28	1305
0.29	1101
0.3	882
0.31	622
0.32	384
0.33	226
0.34	128
0.35	59
0.36	23
0.37	22
0.38	17
0.39	12
0.4	19
0.41	24
0.42	37
0.43	40
0.44	66
0.45	89
0.46	141
0.47	210
0.48	277
0.49	391
0.5	520
0.51	602
0.52	595
0.53	587
0.54	524
0.55	458
0.56	334
0.57	219
0.58	164
0.59	131
0.6	132
0.61	164
0.62	239
0.63	359
0.64	476
0.65	595
0.66	725
0.67	803
0.68	814
0.69	693
0.7	609
0.71	481
0.72	347
0.73	212
0.74	139
0.75	80
0.76	48
0.77	39
0.78	34
0.79	26
0.8	24
0.81	19
0.82	31
0.83	22
0.84	22
0.85	29
0.86	26
0.87	32
0.88	23
0.89	23
0.9	35
0.91	31
0.92	26
0.93	31
0.94	30
0.95	26
0.96	30
0.97	31
0.98	29
0.99	36
1	33
1.01	37
1.02	33
1.03	28
1.04	32
1.05	39
1.06	36
1.07	26
1.08	35
1.09	35
1.1	38
1.11	34
1.12	41
1.13	28
1.14	45
1.15	46
1.16	33
1.17	36
1.18	37
1.19	45
1.2	53
1.21	47
1.22	43
1.23	35
1.24	35
1.25	51
1.26	47
1.27	42
1.28	39
1.29	44
1.3	54
1.31	40
1.32	34
1.33	42
1.34	43
1.35	43
1.36	40
1.37	51
1.38	53
1.39	44
1.4	38
1.41	45
1.42	55
1.43	58
1.44	50
1.45	56
1.46	60
1.47	56
1.48	48
1.49	56
1.5	55
1.51	57
1.52	53
1.53	51
1.54	53
1.55	49
1.56	43
1.57	62
1.58	52
1.59	54
1.6	59
1.61	58
1.62	76
1.63	83
1.64	119
1.65	160
1.66	238
1.67	352
1.68	508
1.69	756
1.7	1007
1.71	1271
1.72	1493
1.73	1722
1.74	1770
1.75	1760
1.76	1688
1.77	1482
1.78	1159
1.79	922
1.8	710
1.81	544
1.82	366
1.83	262
1.84	187
1.85	149
1.86	117
1.87	91
1.88	70
1.89	61
1.9	54
1.91	54
1.92	50
1.93	50
1.94	49
1.95	40
1.96	36
1.97	41
1.98	34
1.99	34
2	30
2.01	30
2.02	39
2.03	42
2.04	40
2.05	38
2.06	51
2.07	40
2.08	39
2.09	33
2.1	32
2.11	31
2.12	36
2.13	33
2.14	27
2.15	28
2.16	34
2.17	31
2.18	34
2.19	40
2.2	37
2.21	35
2.22	37
2.23	31
2.24	41
2.25	36
2.26	27
2.27	34
2.28	32
2.29	37
2.3	41
2.31	36
2.32	32
2.33	35
2.34	39
2.35	47
2.36	34
2.37	39
2.38	34
2.39	31
2.4	37
2.41	33
2.42	35
2.43	41
2.44	44
2.45	41
2.46	41
2.47	34
2.48	38
2.49	38
2.5	38
2.51	35
2.52	34
2.53	32
2.54	43
2.55	41
2.56	43
2.57	36
2.58	36
2.59	40
2.6	38
2.61	32
2.62	32
2.63	33
2.64	35
2.65	31
2.66	36
2.67	30
2.68	37
2.69	45
2.7	34
2.71	41
2.72	36
2.73	38
2.74	36
2.75	35
2.76	29
2.77	37
2.78	32
2.79	41
2.8	34
2.81	38
2.82	31
2.83	36
2.84	30
2.85	31
2.86	36
2.87	32
2.88	38
2.89	31
2.9	23
2.91	29
2.92	34
2.93	32
2.94	31
2.95	27
2.96	28
2.97	32
2.98	27
2.99	38
3	45
3.01	36
3.02	30
3.03	31
3.04	30
3.05	22
3.06	33
3.07	34
3.08	32
3.09	34
3.1	33
3.11	30
3.12	31
3.13	30
3.14	36
3.15	32
3.16	28
3.17	28
3.18	38
3.19	25
3.2	25
3.21	35
3.22	47
3.23	34
3.24	36
3.25	25
3.26	36
3.27	38
3.28	35
3.29	27
3.3	29
3.31	29
3.32	28
3.33	38
3.34	38
3.35	36
3.36	30
3.37	28
3.38	30
3.39	25
3.4	32
3.41	36
3.42	24
3.43	35
3.44	29
3.45	28
3.46	26
3.47	28
3.48	33
3.49	24
3.5	30
3.51	38
3.52	34
3.53	31
3.54	37
3.55	36
3.56	21
3.57	28
3.58	27
3.59	33
3.6	30
3.61	23
3.62	29
3.63	33
3.64	36
3.65	32
3.66	27
3.67	34
3.68	34
3.69	31
3.7	28
3.71	35
3.72	43
3.73	34
3.74	30
3.75	36
3.76	36
3.77	29
3.78	19
3.79	25
3.8	24
3.81	24
3.82	30
3.83	35
3.84	22
3.85	29
3.86	30
3.87	22
3.88	29
3.89	34
3.9	33
3.91	31
3.92	25
3.93	25
3.94	21
3.95	30
3.96	33
3.97	27
3.98	24
3.99	34
4	29
4.01	29
4.02	32
4.03	32
4.04	31
4.05	23
4.06	24
4.07	28
4.08	27
4.09	29
4.1	24
4.11	21
4.12	25
4.13	26
4.14	27
4.15	26
4.16	22
4.17	19
4.18	28
4.19	24
4.2	19
4.21	27
4.22	18
4.23	18
4.24	24
4.25	31
4.26	24
4.27	20
4.28	16
4.29	21
4.3	29
4.31	24
4.32	25
4.33	29
4.34	23
4.35	24
4.36	20
4.37	24
4.38	27
4.39	23
4.4	22
4.41	18
4.42	20
4.43	29
4.44	28
4.45	24
4.46	23
4.47	25
4.48	24
4.49	25
4.5	25
4.51	18
4.52	27
4.53	35
4.54	28
4.55	26
4.56	18
4.57	23
4.58	22
4.59	19
4.6	25
4.61	19
4.62	22
4.63	25
4.64	13
4.65	17
4.66	22
4.67	24
4.68	26
4.69	16
4.7	21
4.71	27
4.72	20
4.73	16
4.74	20
4.75	17
4.76	19
4.77	27
4.78	21
4.79	23
4.8	22
4.81	16
4.82	17
4.83	18
4.84	22
4.85	21
4.86	21
4.87	19
4.88	23
4.89	17
4.9	18
4.91	16
4.92	22
4.93	15
4.94	21
4.95	20
4.96	17
4.97	16
4.98	23
4.99	22
5	19
5.01	20
5.02	16
5.03	18
5.04	15
5.05	12
5.06	18
5.07	17
5.08	15
5.09	21
5.1	18
5.11	14
5.12	18
5.13	18
5.14	25
5.15	24
5.16	15
5.17	20
5.18	19
5.19	18
5.2	15
5.21	21
5.22	20
5.23	16
5.24	15
5.25	22
5.26	15
5.27	16
5.28	16
5.29	13
5.3	20
5.31	21
5.32	19
5.33	16
5.34	18
5.35	16
5.36	20
5.37	17
5.38	13
5.39	15
5.4	17
5.41	12
5.42	14
5.43	17
5.44	14
5.45	13
5.46	14
5.47	18
5.48	12
5.49	18
5.5	18
5.51	16
5.52	13
5.53	13
5.54	20
5.55	14
5.56	19
5.57	15
5.58	16
5.59	14
5.6	11
5.61	14
5.62	17
5.63	15
5.64	16
5.65	22
5.66	22
5.67	15
5.68	14
5.69	22
5.7	12
5.71	16
5.72	15
5.73	17
5.74	18
5.75	12
5.76	10
5.77	13
5.78	17
5.79	16
5.8	19
5.81	15
5.82	22
5.83	12
5.84	11
5.85	19
5.86	17
5.87	11
5.88	18
5.89	16
5.9	13
5.91	18
5.92	15
5.93	16
5.94	13
5.95	16
5.96	20
5.97	18
5.98	16
5.99	12
6	15
6.01	8
6.02	10
6.03	17
6.04	11
6.05	13
6.06	14
6.07	17
6.08	15
6.09	11
6.1	15
6.11	17
6.12	14
6.13	15
6.14	9
6.15	12
6.16	17
6.17	14
6.18	16
6.19	11
6.2	14
6.21	14
6.22	12
6.23	13
6.24	14
6.25	11
6.26	9
6.27	12
6.28	12
6.29	11
6.3	14
6.31	17
6.32	18
6.33	14
6.34	15
6.35	20
6.36	11
6.37	11
6.38	9
6.39	6
6.4	15
6.41	14
6.42	10
6.43	16
6.44	17
6.45	14
6.46	14
6.47	17
6.48	18
6.49	12
6.5	11
6.51	13
6.52	10
6.53	11
6.54	14
6.55	12
6.56	12
6.57	11
6.58	13
6.59	10
6.6	13
6.61	11
6.62	11
6.63	12
6.64	10
6.65	18
6.66	12
6.67	13
6.68	11
6.69	14
6.7	15
6.71	10
6.72	13
6.73	7
6.74	5
6.75	15
6.76	12
6.77	10
6.78	13
6.79	10
6.8	11
6.81	8
6.82	11
6.83	8
6.84	10
6.85	10
6.86	13
6.87	11
6.88	11
6.89	9
6.9	10
6.91	13
6.92	11
6.93	10
6.94	9
6.95	12
6.96	10
6.97	16
6.98	10
6.99	10
7	12
7.01	10
7.02	6
7.03	14
7.04	11
7.05	13
7.06	11
7.07	13
7.08	5
7.09	9
7.1	9
7.11	8
7.12	15
7.13	10
7.14	9
7.15	7
7.16	10
7.17	9
7.18	12
7.19	12
7.2	12
7.21	9
7.22	12
7.23	9
7.24	10
7.25	10
7.26	10
7.27	7
7.28	7
7.29	7
7.3	10
7.31	9
7.32	9
7.33	7
7.34	6
7.35	5
7.36	6
7.37	8
7.38	9
7.39	11
7.4	9
7.41	11
7.42	13
7.43	11
7.44	13
7.45	15
7.46	7
7.47	8
7.48	14
7.49	9
7.5	9
7.51	7
7.52	11
7.53	5
7.54	11
7.55	10
7.56	9
7.57	5
7.58	7
7.59	8
7.6	8
7.61	10
7.62	13
7.63	6
7.64	8
7.65	13
7.66	9
7.67	9
7.68	11
7.69	12
7.7	9
7.71	6
7.72	8
7.73	6
7.74	8
7.75	9
7.76	7
7.77	6
7.78	7
7.79	6
7.8	11
7.81	4
7.82	6
7.83	8
7.84	8
7.85	11
7.86	12
7.87	9
7.88	11
7.89	9
7.9	10
7.91	7
7.92	8
7.93	11
7.94	10
7.95	5
7.96	8
7.97	7
7.98	6
7.99	9
8	8
8.01	9
8.02	11
8.03	8
8.04	9
8.05	13
8.06	8
8.07	7
8.08	15
8.09	13
8.1	9
8.11	10
8.12	10
8.13	7
8.14	6
8.15	7
8.16	9
8.17	6
8.18	8
8.19	11
8.2	9
8.21	4
8.22	7
8.23	10
8.24	13
8.25	11
8.26	8
8.27	5
8.28	8
8.29	11
8.3	17
8.31	9
8.32	8
8.33	11
8.34	9
8.35	10
8.36	12
8.37	9
8.38	8
8.39	9
8.4	6
8.41	7
8.42	7
8.43	6
8.44	12
8.45	8
8.46	4
8.47	7
8.48	7
8.49	8
8.5	5
8.51	8
8.52	11
8.53	8
8.54	5
8.55	3
8.56	13
8.57	10
8.58	4
8.59	5
8.6	3
8.61	7
8.62	7
8.63	8
8.64	6
8.65	5
8.66	10
8.67	5
8.68	6
8.69	7
8.7	6
8.71	6
8.72	9
8.73	6
8.74	7
8.75	9
8.76	8
8.77	5
8.78	6
8.79	10
8.8	9
8.81	3
8.82	6
8.83	4
8.84	5
8.85	6
8.86	4
8.87	6
8.88	10
8.89	5
8.9	8
8.91	9
8.92	5
8.93	3
8.94	5
8.95	3
8.96	4
8.97	6
8.98	1
8.99	8
9	11
9.01	3
9.02	3
9.03	4
9.04	3
9.05	7
9.06	6
9.07	7
9.08	8
9.09	3
9.1	4
9.11	4
9.12	8
9.13	7
9.14	7
9.15	8
9.16	5
9.17	9
9.18	13
9.19	7
9.2	7
9.21	3
9.22	4
9.23	10
9.24	4
9.25	3
9.26	4
9.27	5
9.28	5
9.29	9
9.3	6
9.31	8
9.32	5
9.33	5
9.34	4
9.35	5
9.36	5
9.37	6
9.38	7
9.39	6
9.4	5
9.41	4
9.42	6
9.43	5
9.44	8
9.45	6
9.46	5
9.47	4
9.48	9
9.49	3
9.5	0
9.51	4
9.52	7
9.53	8
9.54	5
9.55	5
9.56	7
9.57	5
9.58	7
9.59	8
9.6	10
9.61	5
9.62	2
9.63	5
9.64	4
9.65	4
9.66	5
9.67	6
9.68	5
9.69	10
9.7	8
9.71	5
9.72	7
9.73	5
9.74	6
9.75	4
9.76	5
9.77	4
9.78	8
9.79	5
9.8	3
9.81	7
9.82	4
9.83	3
9.84	2
9.85	1
9.86	5
9.87	4
9.88	4
9.89	2
9.9	4
9.91	7
9.92	9
9.93	4
9.94	4
9.95	5
9.96	8
9.97	4
9.98	5
9.99	6
10	9
10.01	5
10.02	5
10.03	2
10.04	6
10.05	8
10.06	4
10.07	4
10.08	6
10.09	4
10.1	4
10.11	4
10.12	2
10.13	3
10.14	7
10.15	4
10.16	2
10.17	4
10.18	5
10.19	6
10.2	3
10.21	6
10.22	9
10.23	3
10.24	4
10.25	4
10.26	3
10.27	7
10.28	6
10.29	4
10.3	4
10.31	4
10.32	3
10.33	5
10.34	7
10.35	3
10.36	2
10.37	5
10.38	3
10.39	4
10.4	3
10.41	2
10.42	3
10.43	3
10.44	7
10.45	2
10.46	7
10.47	6
10.48	5
10.49	4
10.5	5
10.51	4
10.52	4
10.53	5
10.54	3
10.55	5
10.56	5
10.57	3
10.58	5
10.59	5
10.6	4
10.61	4
10.62	2
10.63	4
10.64	7
10.65	3
10.66	5
10.67	5
10.68	5
10.69	5
10.7	3
10.71	5
10.72	5
10.73	3
10.74	2
10.75	5
10.76	2
10.77	3
10.78	6
10.79	2
10.8	3
10.81	1
10.82	2
10.83	2
10.84	5
10.85	1
10.86	4
10.87	7
10.88	2
10.89	5
10.9	4
10.91	5
10.92	6
10.93	4
10.94	3
10.95	6
10.96	3
10.97	1
10.98	3
10.99	7
11	2
11.01	3
11.02	3
11.03	4
11.04	2
11.05	2
11.06	8
11.07	2
11.08	2
11.09	1
11.1	0
11.11	6
11.12	2
11.13	1
11.14	4
11.15	3
11.16	7
11.17	7
11.18	4
11.19	2
11.2	1
11.21	2
11.22	0
11.23	2
11.24	2
11.25	3
11.26	4
11.27	4
11.28	5
11.29	2
11.3	3
11.31	2
11.32	1
11.33	4
11.34	3
11.35	3
11.36	4
11.37	2
11.38	2
11.39	3
11.4	1
11.41	5
11.42	6
11.43	4
11.44	3
11.45	0
11.46	3
11.47	2
11.48	3
11.49	2
11.5	3
11.51	8
11.52	3
11.53	1
11.54	1
11.55	3
11.56	1
11.57	7
11.58	4
11.59	5
11.6	4
11.61	2
11.62	1
11.63	0
11.64	6
11.65	3
11.66	3
11.67	5
11.68	3
11.69	1
11.7	3
11.71	5
11.72	6
11.73	1
11.74	3
11.75	1
11.76	0
11.77	6
11.78	1
11.79	2
11.8	2
11.81	5
11.82	4
11.83	2
11.84	5
11.85	1
11.86	2
11.87	2
11.88	3
11.89	7
11.9	4
11.91	0
11.92	4
11.93	3
11.94	4
11.95	8
11.96	2
11.97	3
11.98	6
11.99	0
12	1
12.01	3
12.02	1
12.03	2
12.04	6
12.05	3
12.06	6
12.07	2
12.08	1
12.09	1
12.1	2
12.11	4
12.12	5
12.13	3
12.14	2
12.15	3
12.16	1
12.17	0
12.18	1
12.19	1
12.2	4
12.21	3
12.22	3
12.23	6
12.24	2
12.25	2
12.26	2
12.27	1
12.28	1
12.29	0
12.3	5
12.31	1
12.32	4
12.33	0
12.34	1
12.35	1
12.36	2
12.37	2
12.38	2
12.39	2
12.4	3
12.41	6
12.42	2
12.43	1
12.44	3
12.45	3
12.46	2
12.47	3
12.48	2
12.49	2
12.5	2
12.51	1
12.52	2
12.53	0
12.54	1
12.55	1
12.56	1
12.57	0
12.58	3
12.59	3
12.6	3
12.61	1
12.62	1
12.63	1
12.64	1
12.65	3
12.66	0
12.67	3
12.68	1
12.69	4
12.7	1
12.71	1
12.72	1
12.73	2
12.74	2
12.75	3
12.76	2
12.77	2
12.78	0
12.79	3
12.8	3
12.81	1
12.82	4
12.83	1
12.84	0
12.85	1
12.86	5
12.87	4
12.88	2
12.89	2
12.9	2
12.91	0
12.92	0
12.93	2
12.94	2
12.95	1
12.96	3
12.97	4
12.98	3
12.99	1
13	0
13.01	0
13.02	2
13.03	2
13.04	3
13.05	1
13.06	3
13.07	1
13.08	0
13.09	3
13.1	0
13.11	2
13.12	2
13.13	4
13.14	0
13.15	1
13.16	1
13.17	5
13.18	3
13.19	4
13.2	2
13.21	1
13.22	1
13.23	1
13.24	1
13.25	1
13.26	1
13.27	4
13.28	1
13.29	0
13.3	0
13.31	0
13.32	1
13.33	2
13.34	2
13.35	0
13.36	1
13.37	0
13.38	2
13.39	2
13.4	1
13.41	1
13.42	1
13.43	2
13.44	0
13.45	0
13.46	0
13.47	2
13.48	3
13.49	3
13.5	0
13.51	1
13.52	3
13.53	0
13.54	2
13.55	2
13.56	2
13.57	0
13.58	0
13.59	1
13.6	1
13.61	2
13.62	2
13.63	1
13.64	1
13.65	0
13.66	0
13.67	2
13.68	1
13.69	2
13.7	0
13.71	1
13.72	2
13.73	2
13.74	1
13.75	2
13.76	1
13.77	1
13.78	1
13.79	2
13.8	1
13.81	1
13.82	0
13.83	0
13.84	1
13.85	2
13.86	1
13.87	1
13.88	4
13.89	3
13.9	1
13.91	0
13.92	3
13.93	1
13.94	3
13.95	1
13.96	1
13.97	1
13.98	0
13.99	1
14	3
14.01	1
14.02	0
14.03	1
14.04	1
14.05	2
14.06	2
14.07	2
14.08	4
14.09	3
14.1	3
14.11	0
14.12	0
14.13	1
14.14	1
14.15	1
14.16	1
14.17	1
14.18	0
14.19	0
14.2	0
14.21	2
14.22	2
14.23	1
14.24	0
14.25	1
14.26	0
14.27	1
14.28	3
14.29	3
14.3	0
14.31	0
14.32	0
14.33	1
14.34	0
14.35	2
14.36	1
14.37	1
14.38	0
14.39	2
14.4	0
14.41	0
14.42	1
14.43	1
14.44	0
14.45	0
14.46	1
14.47	0
14.48	0
14.49	0
14.5	1
14.51	2
14.52	3
14.53	2
14.54	2
14.55	1
14.56	3
14.57	2
14.58	1
14.59	0
14.6	0
14.61	1
14.62	0
14.63	1
14.64	0
14.65	0
14.66	1
14.67	0
14.68	1
14.69	0
14.7	0
14.71	3
14.72	2
14.73	1
14.74	0
14.75	0
14.76	1
14.77	4
14.78	1
14.79	0
14.8	0
14.81	1
14.82	1
14.83	1
14.84	2
14.85	2
14.86	0
14.87	0
14.88	3
14.89	1
14.9	0
14.91	1
14.92	2
14.93	0
14.94	0
14.95	1
14.96	0
14.97	1
14.98	0
14.99	0
15	0
15.01	2
15.02	1
15.03	0
15.04	0
15.05	0
15.06	2
15.07	0
15.08	1
15.09	0
15.1	1
15.11	1
15.12	0
15.13	1
15.14	2
15.15	0
15.16	0
15.17	0
15.18	0
15.19	0
15.2	1
15.21	2
15.22	0
15.23	2
15.24	0
15.25	2
15.26	1
15.27	1
15.28	3
15.29	1
15.3	1
15.31	0
15.32	0
15.33	3
15.34	0
15.35	0
15.36	0
15.37	1
15.38	0
15.39	2
15.4	1
15.41	0
15.42	1
15.43	0
15.44	0
15.45	0
15.46	2
15.47	0
15.48	0
15.49	1
15.5	0
15.51	1
15.52	0
15.53	0
15.54	0
15.55	0
15.56	0
15.57	1
15.58	1
15.59	1
15.6	1
15.61	0
15.62	0
15.63	0
15.64	1
15.65	0
15.66	1
15.67	0
15.68	0
15.69	2
15.7	2
15.71	0
15.72	1
15.73	0
15.74	1
15.75	0
15.76	1
15.77	0
15.78	1
15.79	1
15.8	1
15.81	0
15.82	1
15.83	2
15.84	0
15.85	1
15.86	0
15.87	0
15.88	0
15.89	0
15.9	1
15.91	0
15.92	0
15.93	1
15.94	0
15.95	1
15.96	0
15.97	1
15.98	2
15.99	0
16	0
16.01	1
16.02	0
16.03	0
16.04	0
16.05	0
16.06	2
16.07	0
16.08	0
16.09	0
16.1	0
16.11	0
16.12	1
16.13	0
16.14	0
16.15	1
16.16	1
16.17	0
16.18	0
16.19	1
16.2	0
16.21	1
16.22	1
16.23	0
16.24	0
16.25	2
16.26	0
16.27	0
16.28	1
16.29	0
16.3	0
16.31	0
16.32	0
16.33	0
16.34	0
16.35	1
16.36	1
16.37	0
16.38	2
16.39	0
16.4	0
16.41	0
16.42	0
16.43	0
16.44	1
16.45	0
16.46	0
16.47	0
16.48	0
16.49	0
16.5	1
16.51	0
16.52	0
16.53	1
16.54	0
16.55	0
16.56	0
16.57	0
16.58	0
16.59	0
16.6	1
16.61	2
16.62	0
16.63	0
16.64	0
16.65	0
16.66	0
16.67	0
16.68	0
16.69	0
16.7	0
16.71	0
16.72	0
16.73	0
16.74	0
16.75	0
16.76	1
16.77	0
16.78	1
16.79	1
16.8	0
16.81	0
16.82	0
16.83	0
16.84	0
16.85	0
16.86	0
16.87	0
16.88	1
16.89	0
16.9	0
16.91	0
16.92	0
16.93	1
16.94	0
16.95	1
16.96	0
16.97	0
16.98	1
16.99	0
17	0
17.01	0
17.02	0
17.03	0
17.04	0
17.05	1
17.06	0
17.07	0
17.08	0
17.09	0
17.1	0
17.11	1
17.12	0
17.13	0
17.14	0
17.15	0
17.16	0
17.17	0
17.18	1
17.19	0
17.2	0
17.21	0
17.22	0
17.23	0
17.24	0
17.25	1
17.26	0
17.27	0
17.28	0
17.29	0
17.3	0
17.31	0
17.32	0
17.33	0
17.34	0
17.35	1
17.36	0
17.37	0
17.38	0
17.39	0
17.4	0
17.41	1
17.42	0
17.43	0
17.44	1
17.45	0
17.46	0
17.47	0
17.48	0
17.49	0
17.5	0
17.51	0
17.52	0
17.53	0
17.54	0
17.55	0
17.56	0
17.57	0
17.58	0
17.59	0
17.6	1
17.61	0
17.62	0
17.63	0
17.64	0
17.65	0
17.66	0
17.67	0
17.68	0
17.69	0
17.7	0
17.71	0
17.72	0
17.73	0
17.74	0
17.75	0
17.76	1
17.77	0
17.78	0
17.79	0
17.8	0
17.81	0
17.82	0
17.83	0
17.84	0
17.85	0
17.86	0
17.87	0
17.88	0
17.89	0
17.9	0
17.91	0
17.92	0
17.93	0
17.94	0
17.95	0
17.96	0
17.97	0
17.98	0
17.99	0
18	0
18.01	0
18.02	0
18.03	0
18.04	0
18.05	0
18.06	0
18.07	0
18.08	0
18.09	0
18.1	0
18.11	0
18.12	0
18.13	0
18.14	0
18.15	0
18.16	0
18.17	0
18.18	0
18.19	0
18.2	0
18.21	0
18.22	0
18.23	0
18.24	0
18.25	0
18.26	0
18.27	0
18.28	0
18.29	0
18.3	0
18.31	0
18.32	0
18.33	0
18.34	0
18.35	0
18.36	0
18.37	0
18.38	0
18.39	0
18.4	0
18.41	0
18.42	0
18.43	0
18.44	0
18.45	0
18.46	0
18.47	0
18.48	0
18.49	0
18.5	0
18.51	0
18.52	0
18.53	0
18.54	0
18.55	0
18.56	0
18.57	0
18.58	0
18.59	0
18.6	0
18.61	0
18.62	0
18.63	0
18.64	0
18.65	0
18.66	0
18.67	0
18.68	0
18.69	0
18.7	0
18.71	0
18.72	0
18.73	0
18.74	0
18.75	0
18.76	0
18.77	0
18.78	0
18.79	0
18.8	0
18.81	0
18.82	0
18.83	0
18.84	0
18.85	0
18.86	0
18.87	0
18.88	0
18.89	0
18.9	0
18.91	0
18.92	0
18.93	0
18.94	0
18.95	0
18.96	0
18.97	0
18.98	0
18.99	0
19	0
19.01	0
19.02	0
19.03	0
19.04	0
19.05	0
19.06	0
19.07	0
19.08	0
19.09	0
19.1	0
19.11	0
19.12	0
19.13	0
19.14	0
19.15	0
19.16	0
19.17	0
19.18	0
19.19	0
19.2	0
19.21	0
19.22	0
19.23	0
19.24	0
19.25	0
19.26	0
19.27	0
19.28	0
19.29	0
19.3	0
19.31	0
19.32	0
19.33	0
19.34	0
19.35	0
19.36	0
19.37	0
19.38	0
19.39	0
19.4	0
19.41	0
19.42	0
19.43	0
19.44	0
19.45	0
19.46	0
19.47	0
19.48	0
19.49	0
19.5	0
19.51	0
19.52	0
19.53	0
19.54	0
[truncated: 73 more rows]

## Sheet: Fig. 4
Fig.4 a
UV aging cycles	CA					mean	SD	SA					mean	SD
0	165.3	165	165.7	165.3	165.5	165.36	0.233238	1	1	1	1	1	1	0
5	165.2	165.2	165.4	165.1	165.3	165.24	0.10198	1	1	1	1	1	1	0
10	165.5	165.5	165	165.3	165.1	165.28	0.203961	1	1	1	1	1	1	0
18	163.4	165.3	163.9	161.7	163.5	163.56	1.15169	3	3.8	3	2.1	3	2.98	0.538145
30	161	163.3	161	159.2	161	161.1	1.30231	7.5	4.7	6	6	6	6.04	0.886792
Fig.4 b
Time	CA					mean	SD	SA					mean	SD
0h	165.3	165.1	165.7	165.1	165.3	165.3	0.219089	1	1	1	1	1	1	0
24h	165.2	165.6	165.4	165.5	165	165.34	0.215407	1	1	1	1	1	1	0
120h	163	163	162.5	164.7	163.5	163.34	0.749933	3.8	3.4	2.1	3	3.9	3.24	0.652993
360h	161.3	160.3	160	163	161	161.12	1.04957	6	7.5	4.5	6	6	6	0.948683
840h	155.7	155	154.7	157.8	154.9	155.62	1.14088	10	11.6	8.5	9.7	10.1	9.98	0.990757
Fig.4 c
1M HCl
Times	CA					mean	SD	SA					mean	SD
0h	165.3	165.3	165.5	165.5	165	165.32	0.183303	1	1	1	1	1	1	0
4h	165.7	165.3	165.1	165.4	165.2	165.34	0.205913	1	1	1	1	1	1	0
8h	165.1	165.6	165.3	165.5	165.1	165.32	0.203961	1	1	1	1	1	1	0
12h	165	165.3	165.4	165.5	165.9	165.42	0.292575	1	1	1	1	1	1	0
24h	165.3	165.8	165.4	165.3	165.2	165.4	0.209762	1	1	1	1	1	1	0
1M NaCl
Times	CA					mean	SD	SA					mean	SD
0h	165.3	165.5	165.5	165.1	165	165.28	0.203961	1	1	1	1	1	1	0
4h	165.2	165.3	165.4	165.4	165	165.26	0.149666	1	1	1	1	1	1	0
8h	165.4	165.7	165.3	165.1	165.8	165.46	0.257682	1	1	1	1	1	1	0
12h	165.7	165.4	165.7	165.7	165.3	165.56	0.174356	1	1	1	1	1	1	0
24h	165.4	165.3	165.7	165.4	165.7	165.5	0.167332	1	1	1	1	1	1	0
150 ℃
Times	CA					mean	SD	SA					mean	SD
0h	165.3	165.5	165.9	165.5	165.1	165.46	0.26533	1	1	1	1	1	1	0
4h	165.5	165.3	165.5	165	165.4	165.34	0.185472	1	1	1	1	1	1	0
8h	166.3	166.2	165.6	166	166	166.02	0.24	1	1	1	1	1	1	0
12h	165.5	165.7	165.7	165.5	165.5	165.58	0.0979796	1	1	1	1	1	1	0
24h	165.4	165.7	165.7	165.5	165.2	165.5	0.189737	1	1	1	1	1	1	0
—18 ℃
Times	CA					mean	SD	SA					mean	SD
0h	165.5	165.5	165.5	165.5	165.8	165.56	0.12	1	1	1	1	1	1	0
4h	165.4	165.3	165.1	165.9	165.2	165.38	0.278568	1	1	1	1	1	1	0
8h	164.5	164.5	164.3	164.5	164.5	164.46	0.08	1	1	1	1	1	1	0
12h	164.7	164.5	164.9	165	164.7	164.76	0.174356	1	1	1	1	1	1	0
24h	165	165	165.1	165.1	164.8	165	0.109545	1	1	1	1	1	1	0
Fig.4 e
Times / d	CA					mean	SD	SA					mean	SD
0	165.3	165.3	165.3	165.7	165.5	165.42	0.16	1	1	1	1	1	1	0
10	165.2	165.5	165.4	165.5	165.5	165.42	0.116619	1	1	1	1	1	1	0
40	165.5	165.7	165	165.4	165.1	165.34	0.257682	1	1	1	1	1	1	0
55	163.4	163.9	165	162.1	163.5	163.58	0.932523	3	3	3	3.1	3	3.02	0.04
80	161	162.7	161.5	161.5	159.3	161.2	1.10272	3.2	3.3	3.2	3.2	3.2	3.22	0.04
130	155.9	157.4	155.7	154	155.3	155.66	1.09289	12.5	11.4	11	11.6	11.3	11.56	0.508331
183	155.4	157.2	155.1	153.6	155	155.26	1.15169	14.8	12	12	9.2	11.6	11.92	1.77809
215	155.7	158.4	155	152.6	155	155.34	1.85645	11.4	11.3	9.8	11.7	13	11.44	1.02098
365	153.7	153.5	156.3	150.7	153	153.44	1.78617	18.3	15	15	12.9	15	15.24	1.73274
670	150.7	150.1	153.7	147.8	150.7	150.6	1.88255	32.5	30.6	30	30	25.1	29.64	2.44835

## Sheet: Fig. 5
Fig.5 c
Time	CA					mean	SD	SA					mean	SD
0s	165.1	165.3	165.4	165.1	165.7	165.32	0.222711	1	1	1	1	1	1	0
30s	165.4	165.1	165	165.3	165.6	165.28	0.213542	1	1	1	1	1	1	0
60s	164.5	164.3	164.3	164.9	165	164.6	0.296648	1	1	1	1	1	1	0
90s	164.5	164.7	164.3	164.8	164.4	164.54	0.185472	1	1	1	1	1	1	0
120s	164.3	164	164.2	164.5	164.5	164.3	0.189737	1	1	1	1	1	1	0
Fig.5 d
Abrasion cycles	CA					mean	SD	SA					mean	SD
0	165	165.3	165.3	165.3	165.3	165.24	0.12	1	1	1	1	1	1	0
10	164.7	165	164.5	164	164.7	164.58	0.331059	1	1	1	1	1	1	0
50	165	164.6	164.7	165	164	164.66	0.366606	1	1	1	1	1	1	0
100	162	160	162.3	164.2	162.5	162.2	1.34015	4.7	4	1	3.9	1	2.92	1.59173
200	160.3	163.3	157.2	160.5	160.2	160.3	1.93184	5.5	3.1	4.5	6	5	4.82	0.994786
300	162.7	156.8	159.7	159.3	159	159.5	1.88997	8	9.8	8	5.5	7.1	7.68	1.39914
Fig.5 e
Substrate types	CA					mean	SD	SA					mean	SD
Glass	165.1	165.5	164.7	165.1	165.1	165.1	0.252982	1	1	1	1	1	1	0
Al alloy	165.3	165.3	165.5	165.3	165.1	165.3	0.126491	1	1	1	1	1	1	0
Stainless steel	165.5	165.6	165.8	165.5	165.2	165.52	0.193907	1	1	1	1	1	1	0
Fig.5 f
Abrasion cycles	CA					mean	SD	SA					mean	SD
0	165.2	165.4	165.9	165.5	165.5	165.5	0.228035	1	1	1	1	1	1	0
10	164.7	164.9	164.5	164.8	164.6	164.7	0.141421	1	1	1	1	1	1	0
20	164.3	164.5	164.1	164.4	164.2	164.3	0.141421	1	1	1	1	1	1	0
30	164.1	164.4	163.8	164.1	164.1	164.1	0.189737	1	1	1	1	1	1	0
40	164	164	164	164.3	163.7	164	0.189737	1	1	1	1	1	1	0
50	156.1	158.5	157.7	160.3	157.9	158.1	1.35647	5.7	3.8	8.2	5.6	5.1	5.68	1.43024
Fig.5 g
Abrasion cycles	CA					mean	SD	SA					mean	SD
0	165.5	165.4	165.6	165.3	165.7	165.5	0.141421	1	1	1	1	1	1	0
10	165.1	164.8	165.4	165.1	165.1	165.1	0.189737	1	1	1	1	1	1	0
25	164.5	164.5	164.4	164.6	164.5	164.5	0.0632456	1	1	1	1	1	1	0
50	163	161.8	164.2	163	163	163	0.758947	3.6	2.7	2	2.1	1	2.28	0.856505
100	160.9	158.1	161	163.7	160.8	160.9	1.772	6	6.5	2.5	3	2	4	1.87083
200	158.1	155.5	158.7	160.8	157.4	158.1	1.72627	7.3	9.8	6.8	5.5	7.1	7.3	1.39857

## Sheet: Fig. 6
Fig.6 a
26.5 GHz	Befroe rainfall			After rainfall
	Air\dB	Radome\dB	Signal loss\dB	Air\dB	Coated radome\dB	Signal loss\dB
Sample 1	-22.32	-22.39	-0.07	-20.82	-24.77	-3.95
Sample 2	-20.79	-20.84	-0.05	-21.55	-25.65	-4.1
Sample 3	-19.78	-19.85	-0.07	-20.38	-24.25	-3.87
		mean	-0.0633333		mean	-3.97333
		SD	0.00942809		SD	0.0953357
28.0 GHz	Befroe rainfall			After rainfall
	Air\dB	Radome\dB	Signal loss\dB	Air\dB	Coated radome\dB	Signal loss\dB
Sample 1	-20.78	-20.92	-0.14	-19.85	-24.39	-4.54
Sample 2	-19.55	-19.67	-0.12	-19.65	-23.8	-4.15
Sample 3	-19.3	-19.43	-0.13	-20.35	-24.87	-4.52
		mean	-0.13		mean	-4.40333
		SD	0.00816497		SD	0.17932
29.5 GHz	Befroe rainfall			After rainfall
	Air\dB	Radome\dB	Signal loss\dB	Air\dB	Coated radome\dB	Signal loss\dB
Sample 1	-20.84	-20.95	-0.11	-19.81	-24.52	-4.71
Sample 2	-19.55	-19.66	-0.11	-20.21	-24.86	-4.65
Sample 3	-19.78	-19.89	-0.11	-19.98	-24.8	-4.82
		mean	-0.11		mean	-4.72667
		SD	0		SD	0.0703957
Fig.6 b
26.5 GHz	Befroe rainfall			After rainfall
	Air\dB	Radome\dB	Signal loss\dB	Air\dB	Coated radome\dB	Signal loss\dB
Sample 1	-19.66	-19.81	-0.15	-19.7	-19.88	-0.18
Sample 2	-20.18	-20.33	-0.15	-20.15	-20.33	-0.18
Sample 3	-21.35	-21.48	-0.13	-21.33	-21.51	-0.18
		mean	-0.143333		mean	-0.18
		SD	0.00942809		SD	1.67479e-15
28.0 GHz	Befroe rainfall			After rainfall
	Air\dB	Radome\dB	Signal loss\dB	Air\dB	Coated radome\dB	Signal loss\dB
Sample 1	-19.49	-19.61	-0.12	-19.52	-19.68	-0.16
Sample 2	-19.85	-19.96	-0.11	-20.25	-20.4	-0.15
Sample 3	-20.13	-20.25	-0.12	-20.18	-20.33	-0.15
		mean	-0.116667		mean	-0.153333
		SD	0.00471405		SD	0.00471405
29.5 GHz	Befroe rainfall			After rainfall
	Air\dB	Radome\dB	Signal loss\dB	Air\dB	Coated radome\dB	Signal loss\dB
Sample 1	-19.25	-19.32	-0.07	-19.28	-19.33	-0.05
Sample 2	-19.38	-19.44	-0.06	-20.33	-20.38	-0.05
Sample 3	-19.56	-19.65	-0.09	-19.86	-19.92	-0.06
		mean	-0.0733333		mean	-0.0533333
		SD	0.0124722		SD	0.00471405

## Sheet: Supplementary Fig. 2
	CA					mean	SD	SA					mean	SD
Without TEOS	153.2	152	155	153.8	152.2	153.24	1.09836	9.9	11.1	9.5	9.1	10	9.92	0.670522
With TEOS	157.2	158	158.1	156.9	156.9	157.42	0.526878	4.8	5.5	4.1	4.8	4.8	4.8	0.442719

## Sheet: Supplementary Fig. 4
Supplementary Fig. 4a
	CA					mean	SD	SA					mean	SD
0.2:1	165.1	165.1	165.4	165.4	165.5	165.3	0.167332	1	1	1	1	1	1	0
0.3:1	165.5	165.1	165.2	165.3	165.1	165.24	0.149666	1	1	1	1	1	1	0
0.4:1	165.3	165	165.5	165.8	165.5	165.42	0.263818	1	1	1	1	1	1	0
0.5:1	165.8	166	165.1	165.2	165.5	165.52	0.342929	1	1	1	1	1	1	0
0.6:1	163.5	165	165	163.8	165.5	164.56	0.770973	1	1	1	1	1	1	0
Supplementary Fig. 4b
						mean	SD
0.2:1	135	130	139	133	135	134.4	2.93939
0.3:1	118	110	110	112	119	113.8	3.91918
0.4:1	100	102	95	100	100	99.4	2.33238
0.5:1	87	89	85	85	85	86.2	1.6
0.6:1	71	70	73	62	65	68.2	4.0694
Supplementary Fig. 4c
	Time / s						mean	SD						mean	SD
0.2:1	0s	165.3	165.1	165.5	165.8	165.8	165.5	0.275681	1	1	1	1	1	1	0
	30s	165	165.1	165.8	165	165	165.18	0.31241	1	1	1	1	1	1	0
	60s	164.3	165	165	165	165	164.86	0.28	1	1	1	1	1	1	0
	90s	165.4	165	164.9	165.3	165.5	165.22	0.231517	1	1	1	1	1	1	0
	120s	164.8	164.5	164	164.9	165.3	164.7	0.43359	1	1	1	1	1	1	0
	150s	164	164	164.6	164	164	164.12	0.24	1	1	1	1	1	1	0
	180s	155.5	156	156	155.8	155.2	155.7	0.309839	10	9.5	10	10.8	9.3	9.92	0.51923
							mean	SD						mean	SD
0.3:1	0s	165.1	165.3	165.3	165	165.8	165.3	0.275681	1	1	1	1	1	1	0
	30s	165	165.5	165.3	165.5	165.8	165.42	0.263818	1	1	1	1	1	1	0
	60s	165.5	165.1	165.3	165.2	165.8	165.38	0.248193	1	1	1	1	1	1	0
	90s	165.1	165	165	165	165.5	165.12	0.193907	1	1	1	1	1	1	0
	120s	164.5	165	165	164.8	165.5	164.96	0.32619	1	1	1	1	1	1	0
	150s	150.3	150	150	150	150.5	150.16	0.205913	35	32	32	35	30	32.8	1.93907
							mean	SD						mean	SD
0.4:1	0s	165.1	165.5	165.8	165.8	165.5	165.54	0.257682	1	1	1	1	1	1	0
	30s	165	165	164.9	165.5	165.3	165.14	0.224499	1	1	1	1	1	1	0
	60s	164.9	165.3	165	164.8	165.8	165.16	0.361109	1	1	1	1	1	1	0
	90s	165	165.1	164.8	164.8	164.2	164.78	0.31241	1	1	1	1	1	1	0
	120s	164	164.8	164.9	165	165.2	164.78	0.411825	1	1	1	1	1	1	0
							mean	SD						mean	SD
0.5:1	0s	164.5	165.8	165	165	165	165.06	0.417612	1	1	1	1	1	1	0
	30s	163.5	164	164.2	164	164	163.94	0.233238	1	1	1	1	1	1	0
	60s	156.1	155.3	155.8	155.6	155.2	155.6	0.328634	10.2	10.8	10	10	10	10.2	0.309839
	90s	150.3	150.2	150	150	150.6	150.22	0.222711	30	30.8	27	35	35	31.56	3.0813
	120s
							mean	SD						mean	SD
0.6:1	0s	165.3	165.5	165.1	165	165.8	165.34	0.287054	1	1	1	1	1	1	0
	30s	150.2	150	150	150	150	150.04	0.08	28	35.5	36.8	30.4	31	32.34	3.2946
	60s
	90s
	120s
Supplementary Fig. 4d
	Abrasion cycles	CA					mean	SD	SA					mean	SD
0.2:1	0	165.1	165.8	165	165.8	165.8	165.5	0.368782	1	1	1	1	1	1	0
	10	162.1	162	162	162.5	162.9	162.3	0.352136	1	1	1	1	1	1	0
	50	150	150	150	150.6	150	150.12	0.24	38	35.5	36.3	35	33.2	35.6	1.57353
	100
	200
	300
	Abrasion cycles	CA					mean	SD	SA					mean	SD
0.3:1	0	165.3	165.8	165.5	165.5	165.4	165.5	0.167332	1	1	1	1	1	1	0
	10	164.8	165	165	165	165.3	165.02	0.16	1	1	1	1	1	1	0
	50	163.5	163.8	165	165	165.8	164.62	0.84947	1	1	1	1	1	1	0
	100	162.8	163	161.5	161.3	161	161.92	0.818291	1	1	1	1	1	1	0
	200	158.3	159	159	158.5	159.2	158.8	0.340588	8	8.5	9.3	10	9.6	9.08	0.730479
	300	150	150	150	150	150	150	0	38	38	39.5	36.4	36	37.58	1.25921
	Abrasion cycles	CA					mean	SD	SA					mean	SD
0.4:1	0	165.2	165.1	165	165.5	165.8	165.32	0.292575	1	1	1	1	1	1	0
	10	165	165.3	165.2	165	165.4	165.18	0.16	1	1	1	1	1	1	0
	50	165	164	164.8	165.2	164.5	164.7	0.419524	1	1	1	1	1	1	0
	100	161.5	162.7	162	162	162	162.04	0.382623	1	1	1	4.1	4.5	2.32	1.6216
	200	160.8	160.3	160.8	160.5	160.1	160.5	0.275681	5	4	4	5	5	4.6	0.489898
	300	160.3	159.5	159.9	160.3	159.2	159.84	0.436348	8	8	7.3	7	7.3	7.52	0.40694
	Abrasion cycles	CA					mean	SD	SA					mean	SD
0.5:1	0	165	165	165.3	165.8	165	165.22	0.31241	1	1	1	1	1	1	0
	10	163	162.5	162	162	162	162.3	0.4	1	1	1	1	1	1	0
	50	160.8	161.5	160.3	160.9	161.5	161	0.45607	1	1	1	1	1	1	0
	100	152.1	153	152.4	150.6	152	152.02	0.790949	18	22.5	18.6	19.7	22	20.16	1.79844
	200
	300
	Abrasion cycles	CA					mean	SD	SA					mean	SD
0.6:1	0	165	164.8	165.5	165.2	165.1	165.12	0.231517	1	1	1	1	1	1	0
	10	160.3	160.9	161	160.2	160	160.48	0.396989	5	3.8	5	5	5	4.76	0.48
	50	152.3	151.8	153	153	150.8	152.18	0.825591	20.8	21.5	22.7	20.6	20	21.12	0.923905
	100
	200
	300

## Sheet: Supplementary Fig. 5
Binding energy / keV	counts
-0.2	0
-0.19	0
-0.18	0
-0.17	0
-0.16	0
-0.15	0
-0.14	0
-0.13	0
-0.12	0
-0.11	0
-0.1	0
-0.09	1
-0.08	2
-0.07	3
-0.06	13
-0.05	39
-0.04	102
-0.03	201
-0.02	308
-0.01	436
0	590
0.01	724
0.02	905
0.03	1073
0.04	1141
0.05	1196
0.06	1163
0.07	957
0.08	676
0.09	428
0.1	224
0.11	106
0.12	42
0.13	13
0.14	10
0.15	13
0.16	12
0.17	17
0.18	22
0.19	28
0.2	50
0.21	92
0.22	137
0.23	241
0.24	315
0.25	405
0.26	467
0.27	460
0.28	457
0.29	394
0.3	296
0.31	213
0.32	155
0.33	83
0.34	44
0.35	24
0.36	18
0.37	14
0.38	11
0.39	8
0.4	7
0.41	6
0.42	8
0.43	13
0.44	28
0.45	50
0.46	64
0.47	108
0.48	135
0.49	162
0.5	202
0.51	234
0.52	245
0.53	275
0.54	254
0.55	182
0.56	133
0.57	97
0.58	64
0.59	64
0.6	49
0.61	67
0.62	98
0.63	129
0.64	165
0.65	213
0.66	283
0.67	321
0.68	307
0.69	305
0.7	248
0.71	183
0.72	130
0.73	73
0.74	53
0.75	34
0.76	21
0.77	14
0.78	8
0.79	15
0.8	14
0.81	8
0.82	10
0.83	5
0.84	6
0.85	11
0.86	9
0.87	8
0.88	12
0.89	17
0.9	9
0.91	4
0.92	9
0.93	19
0.94	11
0.95	6
0.96	10
0.97	14
0.98	16
0.99	7
1	8
1.01	9
1.02	13
1.03	12
1.04	13
1.05	11
1.06	15
1.07	14
1.08	15
1.09	17
1.1	15
1.11	16
1.12	14
1.13	11
1.14	8
1.15	11
1.16	14
1.17	17
1.18	13
1.19	15
1.2	16
1.21	16
1.22	13
1.23	14
1.24	15
1.25	13
1.26	17
1.27	15
1.28	11
1.29	12
1.3	16
1.31	18
1.32	16
1.33	14
1.34	19
1.35	18
1.36	15
1.37	10
1.38	17
1.39	22
1.4	24
1.41	22
1.42	19
1.43	18
1.44	16
1.45	13
1.46	12
1.47	14
1.48	20
1.49	23
1.5	26
1.51	16
1.52	18
1.53	11
1.54	16
1.55	24
1.56	17
1.57	15
1.58	20
1.59	13
1.6	16
1.61	20
1.62	21
1.63	29
1.64	40
1.65	58
1.66	75
1.67	113
1.68	169
1.69	255
1.7	336
1.71	437
1.72	540
1.73	578
1.74	599
1.75	639
1.76	571
1.77	521
1.78	378
1.79	282
1.8	242
1.81	178
1.82	129
1.83	86
1.84	56
1.85	40
1.86	33
1.87	37
1.88	28
1.89	21
1.9	16
1.91	9
1.92	10
1.93	10
1.94	15
1.95	12
1.96	13
1.97	10
1.98	10
1.99	10
2	15
2.01	10
2.02	8
2.03	11
2.04	13
2.05	11
2.06	16
2.07	11
2.08	16
2.09	11
2.1	15
2.11	11
2.12	14
2.13	16
2.14	14
2.15	18
2.16	11
2.17	13
2.18	12
2.19	7
2.2	10
2.21	10
2.22	14
2.23	16
2.24	11
2.25	11
2.26	14
2.27	13
2.28	6
2.29	4
2.3	10
2.31	9
2.32	8
2.33	13
2.34	11
2.35	12
2.36	16
2.37	14
2.38	11
2.39	16
2.4	16
2.41	13
2.42	14
2.43	5
2.44	11
2.45	7
2.46	10
2.47	12
2.48	11
2.49	13
2.5	8
2.51	14
2.52	13
2.53	8
2.54	9
2.55	12
2.56	8
2.57	13
2.58	10
2.59	11
2.6	11
2.61	9
2.62	5
2.63	10
2.64	12
2.65	13
2.66	11
2.67	13
2.68	12
2.69	16
2.7	14
2.71	13
2.72	11
2.73	8
2.74	11
2.75	12
2.76	9
2.77	12
2.78	17
2.79	10

## Sheet: Supplementary Fig. 15
50μm	abrasion cycles	CA					mean	SD	SA					mean	SD
	0	165.1	164.8	165.8	164.9	165.1	165.14	0.349857	1	1	1	1	1	1	0
	10	164	164	163.8	164.5	163.5	163.96	0.32619	1	1	1	1	1	1	0
	20	160.3	160.8	160.3	161	160.5	160.58	0.278568	8	8	10	6	8	8	1.26491
	30	155.9	155.8	156	155.5	155.5	155.74	0.205913	10	12	10	10	10	10.4	0.8
75μm	abrasion cycles	CA					mean	SD	SA					mean	SD
	0	165	165.3	165.5	165.1	164.7	165.12	0.271293	1	1	1	1	1	1	0
	10	163.9	164.2	164	164.3	163.8	164.04	0.185472	1	1	1	1	1	1	0
	20	162.7	163.8	163.8	164	163.5	163.56	0.458694	1	1	1	1	1	1	0
	30	162.3	162.5	162.9	162.5	162	162.44	0.293939	3	5	5	5	5	4.6	0.8
	40	155.3	155.8	155.9	155	155.8	155.56	0.349857	10	10	12	12	12	11.2	0.979796
100μm	abrasion cycles	CA					mean	SD	SA					mean	SD
	0	165.3	165	165.1	165.5	165.1	165.2	0.178885	1	1	1	1	1	1	0
	10	164	164	164	164.3	163.7	164	0.189737	1	1	1	1	1	1	0
	20	164	163.9	164.5	164.3	163.8	164.1	0.260768	1	1	1	1	1	1	0
	30	164	164.1	163.9	163.8	164.3	164.02	0.172047	1	1	1	1	1	1	0
	40	164	164	164	164.5	163.5	164	0.316228	1	1	1	1	1	1	0
	50	161	161	161	161.5	160.5	161	0.316228	4.8	5	4.8	5.2	4.8	4.92	0.16
150μm	abrasion cycles	CA					mean	SD	SA					mean	SD
	0	165.1	165.3	165.5	164.8	164.9	165.12	0.256125	1	1	1	1	1	1	0
	10	164.3	164	164	164.5	163.8	164.12	0.248193	1	1	1	1	1	1	0
	20	164	164	164	164.3	164.3	164.12	0.146969	1	1	1	1	1	1	0
	30	163.8	164	164	163.5	164.5	163.96	0.32619	1	1	1	1	1	1	0
	40	162.7	162.9	164	163.8	163.5	163.38	0.503587	1	1	1	1	1	1	0
	50	163.9	163.5	163.4	163.9	164	163.74	0.241661	1	1	1	1	1	1	0
	75	157.5	156.5	157.2	157.1	156.2	156.9	0.477493	8	8	10	10	10	9.2	0.979796
200μm	abrasion cycles	CA					mean	SD	SA					mean	SD
	0	165.1	165.1	165.1	165.5	165.1	165.18	0.16	1	1	1	1	1	1	0
	10	164	164	164.3	164.3	164.3	164.18	0.146969	1	1	1	1	1	1	0
	20	164	164.5	163.9	163.5	164.2	164.02	0.331059	1	1	1	1	1	1	0
	30	164	164.2	164.3	164.9	163.1	164.1	0.583095	1	1	1	1	1	1	0
	40	162.9	163	163	163.8	163.9	163.32	0.435431	1	1	1	1	1	1	0
	50	162.9	163.5	163.9	163.5	163.8	163.52	0.348712	1	1	1	1	1	1	0
	75	162.5	162.9	162.4	162.7	162.9	162.68	0.203961	1	1	1	1	1	1	0
	100	160.1	158.9	159.5	159.7	159.6	159.56	0.387814	8	10	10	8	8	8.8	0.979796

[truncated: 3 more sheets: Supplementary Fig. 17, Supplementary Fig. 22, Supplementary Fig. 23]
